# Supplementary material for: 4-Dimethyl­amino-N′-(2-hy­droxy-4-meth­oxy­benzyl­idene)benzohydrazide methanol monosolvate
Source: Acta Crystallogr Sect E Struct Rep Online. 2012 Sep 26;68(Pt 10):o2998. doi: 10.1107/S1600536812039906 (PMC3470357; doi:10.1107/S1600536812039906)
Supplement: Supplementary file 1 [file e-68-o2998-sup1.cif]

##############################################################################
#                                                                            #
# This CIF contains the data in a paper accepted for publication in          #
# Acta Crystallographica Section E. It conforms to the requirements of       #
# Notes for Authors for Acta Crystallographica Section E, and has been       #
# peer reviewed under the auspices of the IUCr Commission on Journals.       #
#                                                                            #
# Full details of the Crystallographic Information File format               #
# are given in the paper "The Crystallographic Information File (CIF):       #
# a New Standard Archive File for Crystallography" by S. R. Hall, F. H.      #
# Allen and I. D. Brown [Acta Cryst. (1991), A47, 655-685].                  #
#                                                                            #
# The current version of the core CIF dictionary is obtainable from          #
# ftp://ftp.iucr.org/pub/cif_core.dic.                                       #
#                                                                            #
# Software is freely available for graphical display of the structure(s)     #
# in this CIF. For information consult the CIF software page                 #
# http://www.iucr.org/resources/cif/software.                                #
#                                                                            #
# This file may be used for bona fide research purposes within the           #
# scientific community so long as proper attribution is given to the journal # 
# article from which it was obtained.                                        #
#                                                                            #
##############################################################################
data_global
_audit_creation_method     'form.cif (version 2.0)'
_journal_data_validation_number     ?
_journal_date_recd_electronic     2012-09-19
_journal_date_accepted     2012-09-19
_journal_name_full     'Acta Crystallographica, Section E'
_journal_year     2012
_journal_volume     68
_journal_issue     10
_journal_page_first     o2998
_journal_page_last     o2998
_journal_paper_category     QO
_journal_paper_doi     10.1107/S1600536812039906
_journal_coeditor_code     HB6963
_publ_contact_author_name     'Jingya Sun'
_publ_contact_author_address
;
College of Marine Sciences
Zhejiang Ocean University
Zhoushan 316000
People's Republic of China
;
_publ_contact_author_email     jingyasun2009@163.com
_publ_section_title
;
4-Dimethylamino-<i>N</i>'-(2-hydroxy-4-methoxybenzylidene)benzohydrazide
methanol monosolvate
;
loop_
    _publ_author_name
    _publ_author_address
    'Jingya Sun'
;
College of Marine Sciences
Zhejiang Ocean University
Zhoushan 316000
People's Republic of China
;
data_I
_audit_creation_method     SHELXL-97
_chemical_name_systematic
;
4-Dimethylamino-<i>N</i>'-(2-hydroxy-4-methoxybenzylidene)benzohydrazide
methanol monosolvate
;
_chemical_name_common     ?
_chemical_formula_moiety     'C17 H19 N3 O3, C H4 O'
_chemical_formula_sum     'C18 H23 N3 O4'
_chemical_formula_iupac     'C17 H19 N3 O3, C H4 O'
_chemical_formula_weight     345.39
_chemical_melting_point     ?
_symmetry_cell_setting     monoclinic
_symmetry_space_group_name_H-M     'P 21/c'
loop_
    _symmetry_equiv_pos_as_xyz
    'x, y, z'
    '-x, y+1/2, -z+1/2'
    '-x, -y, -z'
    'x, -y-1/2, z-1/2'
_cell_length_a     7.7426(17)
_cell_length_b     23.473(2)
_cell_length_c     20.1975(16)
_cell_angle_alpha     90.00
_cell_angle_beta     100.495(2)
_cell_angle_gamma     90.00
_cell_volume     3609.3(9)
_cell_formula_units_Z     8
_cell_measurement_reflns_used     2668
_cell_measurement_theta_min     2.2
_cell_measurement_theta_max     24.5
_cell_measurement_temperature     298(2)
_exptl_crystal_description     block
_exptl_crystal_colour     colorless
_exptl_crystal_size_max     0.17
_exptl_crystal_size_mid     0.15
_exptl_crystal_size_min     0.15
_exptl_crystal_density_diffrn     1.271
_exptl_crystal_density_meas     ?
_exptl_crystal_density_method     'not measured'
_exptl_crystal_F_000     1472
_exptl_absorpt_coefficient_mu     0.091
_exptl_absorpt_correction_type     multi-scan
_exptl_absorpt_process_details     '(SADABS; Bruker, 2001)'
_exptl_absorpt_correction_T_min     0.9847
_exptl_absorpt_correction_T_max     0.9865
_exptl_special_details
;
;
_diffrn_ambient_temperature     298(2)
_diffrn_radiation_type     MoK\a
_diffrn_radiation_wavelength     0.71073
_diffrn_radiation_source     'fine-focus sealed tube'
_diffrn_radiation_monochromator     graphite
_diffrn_measurement_device_type     'Bruker SMART CCD'
_diffrn_measurement_method     '\w scans'
_diffrn_detector_area_resol_mean     ?
_diffrn_reflns_number     17259
_diffrn_reflns_av_R_equivalents     0.0511
_diffrn_reflns_av_sigmaI/netI     0.0748
_diffrn_reflns_theta_min     2.23
_diffrn_reflns_theta_max     25.50
_diffrn_reflns_theta_full     25.50
_diffrn_measured_fraction_theta_max     0.992
_diffrn_measured_fraction_theta_full     0.992
_diffrn_reflns_limit_h_min     -8
_diffrn_reflns_limit_h_max     9
_diffrn_reflns_limit_k_min     -27
_diffrn_reflns_limit_k_max     28
_diffrn_reflns_limit_l_min     -24
_diffrn_reflns_limit_l_max     18
_diffrn_standards_number     0
_diffrn_standards_interval_count     ?
_diffrn_standards_interval_time     ?
_diffrn_standards_decay_%     ?
_refine_special_details
;
Refinement of <i>F</i>^2^ against ALL reflections. The weighted <i>R</i>-factor
<i>wR</i> and goodness of fit <i>S</i> are based on <i>F</i>^2^, conventional
<i>R</i>-factors <i>R</i> are based on <i>F</i>, with <i>F</i> set to zero for
negative <i>F</i>^2^. The threshold expression of <i>F</i>^2^ >
\s(<i>F</i>^2^) is used only for calculating <i>R</i>-factors(gt) <i>etc</i>.
and is not relevant to the choice of reflections for refinement.
<i>R</i>-factors based on <i>F</i>^2^ are statistically about twice as large
as those based on <i>F</i>, and <i>R</i>- factors based on ALL data will be
even larger.
;
_reflns_number_total     6668
_reflns_number_gt     2824
_reflns_threshold_expression     I>2\s(I)
_refine_ls_structure_factor_coef     Fsqd
_refine_ls_matrix_type     full
_refine_ls_R_factor_all     0.1480
_refine_ls_R_factor_gt     0.0520
_refine_ls_wR_factor_gt     0.1124
_refine_ls_wR_factor_ref     0.1552
_refine_ls_goodness_of_fit_ref     0.989
_refine_ls_restrained_S_all     0.989
_refine_ls_number_reflns     6668
_refine_ls_number_parameters     471
_refine_ls_number_restraints     3
_refine_ls_hydrogen_treatment     mixed
_refine_ls_weighting_scheme     calc
_refine_ls_weighting_details
                 'calc w=1/[\s^2^(Fo^2^)+(0.0599P)^2^] where P=(Fo^2^+2Fc^2^)/3'
_atom_sites_solution_hydrogens     geom
_atom_sites_solution_primary     direct
_atom_sites_solution_secondary     difmap
_refine_ls_shift/su_max     0.000
_refine_ls_shift/su_mean     0.000
_refine_diff_density_max     0.147
_refine_diff_density_min     -0.164
_refine_ls_extinction_method     none
_refine_ls_extinction_coef     ?
loop_
    _atom_type_symbol
    _atom_type_description
    _atom_type_scat_dispersion_real
    _atom_type_scat_dispersion_imag
    _atom_type_scat_source
    'C' 'C' 0.0033 0.0016
                         'International Tables Vol C Tables 4.2.6.8 and 6.1.1.4'
    'H' 'H' 0.0000 0.0000
                         'International Tables Vol C Tables 4.2.6.8 and 6.1.1.4'
    'N' 'N' 0.0061 0.0033
                         'International Tables Vol C Tables 4.2.6.8 and 6.1.1.4'
    'O' 'O' 0.0106 0.0060
                         'International Tables Vol C Tables 4.2.6.8 and 6.1.1.4'
_computing_data_collection     'SMART (Bruker, 2007)'
_computing_cell_refinement     'SAINT (Bruker, 2007)'
_computing_data_reduction     'SAINT (Bruker, 2007)'
_computing_structure_solution     'SHELXTL (Sheldrick, 2008)'
_computing_structure_refinement     'SHELXTL (Sheldrick, 2008)'
_computing_molecular_graphics     'SHELXTL (Sheldrick, 2008)'
_computing_publication_material     'SHELXTL (Sheldrick, 2008)'
loop_
    _atom_site_type_symbol
    _atom_site_label
    _atom_site_fract_x
    _atom_site_fract_y
    _atom_site_fract_z
    _atom_site_U_iso_or_equiv
    _atom_site_adp_type
    _atom_site_calc_flag
    _atom_site_refinement_flags
    _atom_site_occupancy
    _atom_site_symmetry_multiplicity
    _atom_site_disorder_assembly
    _atom_site_disorder_group
    N N1 0.3235(3) 0.69983(10) 0.90099(12) 0.0533(7) Uani d . 1 1 . .
    N N2 0.2735(3) 0.69032(10) 0.83293(13) 0.0554(7) Uani d D 1 1 . .
    N N3 -0.0477(3) 0.68909(11) 0.51462(14) 0.0602(7) Uani d . 1 1 . .
    N N4 0.3574(3) 0.54206(11) 0.19498(13) 0.0604(7) Uani d . 1 1 . .
    N N5 0.3984(4) 0.55391(11) 0.26325(14) 0.0612(7) Uani d D 1 1 . .
    N N6 0.7055(4) 0.57953(12) 0.58081(15) 0.0696(8) Uani d . 1 1 . .
    O O1 0.3173(3) 0.75604(9) 1.01077(10) 0.0795(7) Uani d . 1 1 . .
    H H1 0.2915 0.7486 0.9705 0.119 Uiso calc R 1 1 . .
    O O2 0.0887(3) 0.76477(9) 0.82402(10) 0.0768(7) Uani d . 1 1 . .
    O O3 0.6142(3) 0.67343(9) 1.21576(11) 0.0720(7) Uani d . 1 1 . .
    O O4 0.3881(3) 0.49011(10) 0.08124(10) 0.0745(7) Uani d . 1 1 . .
    H H4 0.4112 0.4965 0.1218 0.112 Uiso calc R 1 1 . .
    O O5 0.6060(3) 0.48503(10) 0.27995(11) 0.0850(8) Uani d . 1 1 . .
    O O6 0.0622(3) 0.56832(9) -0.12049(11) 0.0744(7) Uani d . 1 1 . .
    O O7 0.4931(3) 0.39331(12) 0.20641(14) 0.1030(9) Uani d . 1 1 . .
    H H7 0.5105 0.4225 0.2290 0.154 Uiso calc R 1 1 . .
    O O8 1.1189(4) 0.62247(10) 0.29899(13) 0.0873(8) Uani d D 1 1 . .
    C C1 0.5549(6) 0.71737(17) 1.25440(18) 0.1079(14) Uani d . 1 1 . .
    H H1A 0.5902 0.7537 1.2395 0.162 Uiso calc R 1 1 . .
    H H1B 0.6052 0.7122 1.3011 0.162 Uiso calc R 1 1 . .
    H H1C 0.4291 0.7160 1.2488 0.162 Uiso calc R 1 1 . .
    C C2 0.5658(4) 0.67530(13) 1.14705(16) 0.0512(8) Uani d . 1 1 . .
    C C3 0.4607(4) 0.71645(13) 1.11238(16) 0.0544(8) Uani d . 1 1 . .
    H H3 0.4181 0.7460 1.1355 0.065 Uiso calc R 1 1 . .
    C C4 0.4182(4) 0.71381(12) 1.04274(16) 0.0512(8) Uani d . 1 1 . .
    C C5 0.4783(4) 0.66948(12) 1.00711(15) 0.0454(7) Uani d . 1 1 . .
    C C6 0.5853(4) 0.62875(12) 1.04426(16) 0.0543(8) Uani d . 1 1 . .
    H H6 0.6275 0.5988 1.0217 0.065 Uiso calc R 1 1 . .
    C C7 0.6304(4) 0.63133(13) 1.11282(17) 0.0580(9) Uani d . 1 1 . .
    H H7A 0.7038 0.6039 1.1363 0.070 Uiso calc R 1 1 . .
    C C8 0.4254(4) 0.66316(12) 0.93510(15) 0.0506(8) Uani d . 1 1 . .
    H H8A 0.4656 0.6323 0.9134 0.061 Uiso calc R 1 1 . .
    C C9 0.1532(4) 0.72512(13) 0.79644(16) 0.0527(8) Uani d . 1 1 . .
    C C10 0.1034(4) 0.71363(12) 0.72368(15) 0.0473(7) Uani d . 1 1 . .
    C C11 -0.0104(4) 0.75043(13) 0.68370(16) 0.0564(8) Uani d . 1 1 . .
    H H11 -0.0556 0.7813 0.7038 0.068 Uiso calc R 1 1 . .
    C C12 -0.0592(4) 0.74306(13) 0.61545(16) 0.0568(8) Uani d . 1 1 . .
    H H12 -0.1351 0.7692 0.5907 0.068 Uiso calc R 1 1 . .
    C C13 0.0023(4) 0.69717(12) 0.58217(16) 0.0477(8) Uani d . 1 1 . .
    C C14 0.1173(4) 0.65991(13) 0.62233(16) 0.0557(8) Uani d . 1 1 . .
    H H14 0.1623 0.6289 0.6024 0.067 Uiso calc R 1 1 . .
    C C15 0.1656(4) 0.66801(13) 0.69059(16) 0.0569(8) Uani d . 1 1 . .
    H H15 0.2423 0.6422 0.7155 0.068 Uiso calc R 1 1 . .
    C C16 -0.1515(5) 0.73097(15) 0.47253(16) 0.0873(12) Uani d . 1 1 . .
    H H16A -0.2615 0.7361 0.4873 0.131 Uiso calc R 1 1 . .
    H H16B -0.1727 0.7181 0.4266 0.131 Uiso calc R 1 1 . .
    H H16C -0.0892 0.7665 0.4757 0.131 Uiso calc R 1 1 . .
    C C17 0.0302(4) 0.64438(14) 0.48000(16) 0.0737(10) Uani d . 1 1 . .
    H H17A 0.1555 0.6490 0.4880 0.111 Uiso calc R 1 1 . .
    H H17B -0.0147 0.6467 0.4325 0.111 Uiso calc R 1 1 . .
    H H17C 0.0013 0.6079 0.4965 0.111 Uiso calc R 1 1 . .
    C C18 0.1354(5) 0.52835(15) -0.16021(16) 0.0790(11) Uani d . 1 1 . .
    H H18A 0.2609 0.5322 -0.1518 0.118 Uiso calc R 1 1 . .
    H H18B 0.0903 0.5353 -0.2070 0.118 Uiso calc R 1 1 . .
    H H18C 0.1045 0.4905 -0.1487 0.118 Uiso calc R 1 1 . .
    C C19 0.1098(4) 0.56550(13) -0.05226(16) 0.0534(8) Uani d . 1 1 . .
    C C20 0.2268(4) 0.52696(12) -0.01860(15) 0.0510(8) Uani d . 1 1 . .
    H H20 0.2775 0.4997 -0.0424 0.061 Uiso calc R 1 1 . .
    C C21 0.2693(4) 0.52866(12) 0.05111(15) 0.0489(8) Uani d . 1 1 . .
    C C22 0.1962(4) 0.56981(13) 0.08811(16) 0.0508(8) Uani d . 1 1 . .
    C C23 0.0771(4) 0.60764(14) 0.05194(18) 0.0653(9) Uani d . 1 1 . .
    H H23 0.0263 0.6352 0.0753 0.078 Uiso calc R 1 1 . .
    C C24 0.0313(4) 0.60594(14) -0.01701(18) 0.0686(10) Uani d . 1 1 . .
    H H24 -0.0508 0.6314 -0.0397 0.082 Uiso calc R 1 1 . .
    C C25 0.2455(4) 0.57557(14) 0.15955(17) 0.0580(9) Uani d . 1 1 . .
    H H25 0.1950 0.6045 0.1811 0.070 Uiso calc R 1 1 . .
    C C26 0.5289(4) 0.52472(15) 0.30257(17) 0.0611(9) Uani d . 1 1 . .
    C C27 0.5723(4) 0.54179(13) 0.37413(15) 0.0506(8) Uani d . 1 1 . .
    C C28 0.6851(4) 0.50770(13) 0.41801(18) 0.0608(9) Uani d . 1 1 . .
    H H28 0.7325 0.4756 0.4011 0.073 Uiso calc R 1 1 . .
    C C29 0.7299(4) 0.51937(14) 0.48550(18) 0.0628(9) Uani d . 1 1 . .
    H H29 0.8064 0.4952 0.5131 0.075 Uiso calc R 1 1 . .
    C C30 0.6623(4) 0.56715(13) 0.51346(17) 0.0538(8) Uani d . 1 1 . .
    C C31 0.5490(4) 0.60199(13) 0.46922(16) 0.0587(9) Uani d . 1 1 . .
    H H31 0.5019 0.6343 0.4859 0.070 Uiso calc R 1 1 . .
    C C32 0.5057(4) 0.58973(13) 0.40179(16) 0.0582(8) Uani d . 1 1 . .
    H H32 0.4301 0.6140 0.3738 0.070 Uiso calc R 1 1 . .
    C C33 0.8215(5) 0.54243(16) 0.62615(17) 0.0867(12) Uani d . 1 1 . .
    H H33A 0.7738 0.5046 0.6236 0.130 Uiso calc R 1 1 . .
    H H33B 0.8325 0.5564 0.6714 0.130 Uiso calc R 1 1 . .
    H H33C 0.9351 0.5418 0.6135 0.130 Uiso calc R 1 1 . .
    C C34 0.6210(5) 0.62570(16) 0.61016(16) 0.0859(12) Uani d . 1 1 . .
    H H34A 0.6260 0.6597 0.5842 0.129 Uiso calc R 1 1 . .
    H H34B 0.6804 0.6320 0.6556 0.129 Uiso calc R 1 1 . .
    H H34C 0.5006 0.6160 0.6101 0.129 Uiso calc R 1 1 . .
    C C35 0.3141(6) 0.38195(18) 0.19206(19) 0.1043(13) Uani d . 1 1 . .
    H H35A 0.2725 0.3744 0.2332 0.156 Uiso calc R 1 1 . .
    H H35B 0.2929 0.3493 0.1631 0.156 Uiso calc R 1 1 . .
    H H35C 0.2530 0.4143 0.1700 0.156 Uiso calc R 1 1 . .
    C C36 0.9621(5) 0.59350(15) 0.29735(18) 0.0885(12) Uani d . 1 1 . .
    H H36A 0.9487 0.5843 0.3424 0.133 Uiso calc R 1 1 . .
    H H36B 0.9630 0.5591 0.2718 0.133 Uiso calc R 1 1 . .
    H H36C 0.8660 0.6171 0.2767 0.133 Uiso calc R 1 1 . .
    H H5 0.332(3) 0.5805(10) 0.2794(14) 0.080 Uiso d D 1 1 . .
    H H2 0.322(4) 0.6604(9) 0.8149(14) 0.080 Uiso d D 1 1 . .
    H H8 1.111(4) 0.6578(5) 0.3071(16) 0.080 Uiso d D 1 1 . .
loop_
    _atom_site_aniso_label
    _atom_site_aniso_U_11
    _atom_site_aniso_U_22
    _atom_site_aniso_U_33
    _atom_site_aniso_U_12
    _atom_site_aniso_U_13
    _atom_site_aniso_U_23
    N1 0.0622(17) 0.0529(17) 0.0454(17) 0.0059(14) 0.0117(14) 0.0018(13)
    N2 0.0665(18) 0.0524(17) 0.0481(18) 0.0108(14) 0.0130(14) 0.0002(14)
    N3 0.0622(18) 0.0633(18) 0.0543(19) -0.0036(15) 0.0084(15) -0.0047(15)
    N4 0.0623(18) 0.0714(19) 0.0503(18) -0.0068(15) 0.0176(15) -0.0111(15)
    N5 0.065(2) 0.070(2) 0.0523(19) 0.0044(16) 0.0185(15) -0.0103(15)
    N6 0.073(2) 0.075(2) 0.058(2) -0.0117(17) 0.0062(16) 0.0013(17)
    O1 0.0999(18) 0.0718(16) 0.0644(16) 0.0451(14) 0.0085(15) 0.0004(13)
    O2 0.1041(19) 0.0646(15) 0.0652(16) 0.0290(14) 0.0249(13) -0.0010(12)
    O3 0.0746(16) 0.0834(17) 0.0538(16) 0.0110(13) 0.0011(12) -0.0018(13)
    O4 0.0840(17) 0.0817(16) 0.0571(14) 0.0341(14) 0.0109(13) 0.0050(13)
    O5 0.0789(17) 0.0893(18) 0.0877(18) 0.0206(15) 0.0171(14) -0.0301(14)
    O6 0.0779(16) 0.0812(17) 0.0595(17) 0.0227(13) 0.0001(13) -0.0020(13)
    O7 0.0803(19) 0.111(2) 0.106(2) 0.0428(17) -0.0134(15) -0.0483(17)
    O8 0.0804(18) 0.0752(17) 0.111(2) 0.0111(17) 0.0290(15) -0.0145(17)
    C1 0.141(4) 0.122(3) 0.061(3) 0.038(3) 0.018(2) -0.025(2)
    C2 0.0460(19) 0.056(2) 0.051(2) 0.0013(16) 0.0081(16) 0.0001(17)
    C3 0.054(2) 0.052(2) 0.058(2) 0.0100(16) 0.0113(17) -0.0076(17)
    C4 0.0509(19) 0.0454(19) 0.057(2) 0.0111(16) 0.0084(16) 0.0018(16)
    C5 0.0436(18) 0.0411(18) 0.052(2) 0.0047(14) 0.0102(15) 0.0003(15)
    C6 0.054(2) 0.0452(19) 0.064(2) 0.0073(16) 0.0128(17) -0.0025(17)
    C7 0.055(2) 0.051(2) 0.065(2) 0.0115(16) 0.0036(18) 0.0029(17)
    C8 0.054(2) 0.0438(19) 0.057(2) 0.0027(16) 0.0184(17) -0.0041(16)
    C9 0.059(2) 0.048(2) 0.054(2) 0.0070(17) 0.0181(18) 0.0089(17)
    C10 0.0499(19) 0.0454(19) 0.049(2) 0.0026(15) 0.0161(15) 0.0003(16)
    C11 0.057(2) 0.053(2) 0.061(2) 0.0087(16) 0.0156(17) 0.0002(17)
    C12 0.056(2) 0.054(2) 0.059(2) 0.0055(16) 0.0054(17) 0.0075(17)
    C13 0.0464(19) 0.0447(19) 0.053(2) -0.0072(15) 0.0131(16) -0.0031(16)
    C14 0.058(2) 0.051(2) 0.058(2) 0.0076(17) 0.0125(17) -0.0030(17)
    C15 0.057(2) 0.057(2) 0.056(2) 0.0081(17) 0.0094(17) 0.0034(17)
    C16 0.108(3) 0.088(3) 0.060(3) 0.008(2) 0.003(2) 0.007(2)
    C17 0.079(3) 0.077(2) 0.067(2) -0.010(2) 0.019(2) -0.018(2)
    C18 0.086(3) 0.092(3) 0.060(2) 0.011(2) 0.013(2) -0.015(2)
    C19 0.053(2) 0.054(2) 0.052(2) 0.0014(17) 0.0064(17) -0.0031(17)
    C20 0.0523(19) 0.0474(19) 0.055(2) 0.0057(16) 0.0135(16) -0.0053(16)
    C21 0.0458(19) 0.052(2) 0.050(2) 0.0017(16) 0.0113(16) 0.0011(16)
    C22 0.0448(19) 0.055(2) 0.055(2) 0.0002(16) 0.0167(16) -0.0076(17)
    C23 0.067(2) 0.063(2) 0.068(3) 0.0169(19) 0.0171(19) -0.0124(19)
    C24 0.065(2) 0.067(2) 0.072(3) 0.0197(19) 0.0073(19) -0.004(2)
    C25 0.055(2) 0.062(2) 0.061(2) -0.0026(18) 0.0235(18) -0.0105(18)
    C26 0.055(2) 0.064(2) 0.068(2) -0.0046(19) 0.0207(19) -0.010(2)
    C27 0.0464(19) 0.053(2) 0.055(2) -0.0017(16) 0.0147(16) -0.0066(17)
    C28 0.059(2) 0.045(2) 0.079(3) -0.0008(17) 0.0142(19) -0.0073(19)
    C29 0.055(2) 0.058(2) 0.073(3) 0.0027(17) 0.0046(19) 0.0102(19)
    C30 0.0457(19) 0.057(2) 0.059(2) -0.0125(17) 0.0114(17) 0.0021(19)
    C31 0.060(2) 0.055(2) 0.062(2) 0.0021(17) 0.0131(18) -0.0107(18)
    C32 0.059(2) 0.057(2) 0.057(2) 0.0045(17) 0.0085(17) -0.0022(17)
    C33 0.083(3) 0.102(3) 0.069(3) -0.013(2) -0.001(2) 0.021(2)
    C34 0.091(3) 0.108(3) 0.061(2) -0.011(3) 0.018(2) -0.015(2)
    C35 0.104(3) 0.127(4) 0.080(3) 0.014(3) 0.014(2) -0.001(3)
    C36 0.090(3) 0.080(3) 0.089(3) -0.003(2) 0.000(2) -0.017(2)
_geom_special_details
;
All e.s.d.'s (except the e.s.d. in the dihedral angle between two l.s. planes)
are estimated using the full covariance matrix. The cell e.s.d.'s are taken
into account individually in the estimation of e.s.d.'s in distances, angles
and torsion angles; correlations between e.s.d.'s in cell parameters are only
used when they are defined by crystal symmetry. An approximate (isotropic)
treatment of cell e.s.d.'s is used for estimating e.s.d.'s involving l.s.
planes.
;
loop_
    _geom_bond_atom_site_label_1
    _geom_bond_atom_site_label_2
    _geom_bond_site_symmetry_2
    _geom_bond_distance
    _geom_bond_publ_flag
    N1 C8 . 1.280(3) ?
    N1 N2 . 1.377(3) ?
    N2 C9 . 1.352(4) ?
    N2 H2 . 0.903(10) ?
    N3 C13 . 1.362(3) ?
    N3 C16 . 1.444(4) ?
    N3 C17 . 1.452(4) ?
    N4 C25 . 1.287(4) ?
    N4 N5 . 1.386(3) ?
    N5 C26 . 1.352(4) ?
    N5 H5 . 0.905(10) ?
    N6 C30 . 1.371(4) ?
    N6 C34 . 1.448(4) ?
    N6 C33 . 1.451(4) ?
    O1 C4 . 1.351(3) ?
    O1 H1 . 0.8200 ?
    O2 C9 . 1.236(3) ?
    O3 C2 . 1.371(3) ?
    O3 C1 . 1.419(4) ?
    O4 C21 . 1.353(3) ?
    O4 H4 . 0.8200 ?
    O5 C26 . 1.238(3) ?
    O6 C19 . 1.362(3) ?
    O6 C18 . 1.418(3) ?
    O7 C35 . 1.389(4) ?
    O7 H7 . 0.8200 ?
    O8 C36 . 1.387(4) ?
    O8 H8 . 0.848(10) ?
    C1 H1A . 0.9600 ?
    C1 H1B . 0.9600 ?
    C1 H1C . 0.9600 ?
    C2 C3 . 1.370(4) ?
    C2 C7 . 1.385(4) ?
    C3 C4 . 1.386(4) ?
    C3 H3 . 0.9300 ?
    C4 C5 . 1.393(4) ?
    C5 C6 . 1.392(4) ?
    C5 C8 . 1.445(4) ?
    C6 C7 . 1.366(4) ?
    C6 H6 . 0.9300 ?
    C7 H7A . 0.9300 ?
    C8 H8A . 0.9300 ?
    C9 C10 . 1.475(4) ?
    C10 C11 . 1.384(4) ?
    C10 C15 . 1.394(4) ?
    C11 C12 . 1.372(4) ?
    C11 H11 . 0.9300 ?
    C12 C13 . 1.398(4) ?
    C12 H12 . 0.9300 ?
    C13 C14 . 1.397(4) ?
    C14 C15 . 1.374(4) ?
    C14 H14 . 0.9300 ?
    C15 H15 . 0.9300 ?
    C16 H16A . 0.9600 ?
    C16 H16B . 0.9600 ?
    C16 H16C . 0.9600 ?
    C17 H17A . 0.9600 ?
    C17 H17B . 0.9600 ?
    C17 H17C . 0.9600 ?
    C18 H18A . 0.9600 ?
    C18 H18B . 0.9600 ?
    C18 H18C . 0.9600 ?
    C19 C20 . 1.370(4) ?
    C19 C24 . 1.391(4) ?
    C20 C21 . 1.387(4) ?
    C20 H20 . 0.9300 ?
    C21 C22 . 1.402(4) ?
    C22 C23 . 1.388(4) ?
    C22 C25 . 1.430(4) ?
    C23 C24 . 1.373(4) ?
    C23 H23 . 0.9300 ?
    C24 H24 . 0.9300 ?
    C25 H25 . 0.9300 ?
    C26 C27 . 1.478(4) ?
    C27 C28 . 1.381(4) ?
    C27 C32 . 1.396(4) ?
    C28 C29 . 1.372(4) ?
    C28 H28 . 0.9300 ?
    C29 C30 . 1.399(4) ?
    C29 H29 . 0.9300 ?
    C30 C31 . 1.397(4) ?
    C31 C32 . 1.373(4) ?
    C31 H31 . 0.9300 ?
    C32 H32 . 0.9300 ?
    C33 H33A . 0.9600 ?
    C33 H33B . 0.9600 ?
    C33 H33C . 0.9600 ?
    C34 H34A . 0.9600 ?
    C34 H34B . 0.9600 ?
    C34 H34C . 0.9600 ?
    C35 H35A . 0.9600 ?
    C35 H35B . 0.9600 ?
    C35 H35C . 0.9600 ?
    C36 H36A . 0.9600 ?
    C36 H36B . 0.9600 ?
    C36 H36C . 0.9600 ?
loop_
    _geom_angle_atom_site_label_1
    _geom_angle_atom_site_label_2
    _geom_angle_atom_site_label_3
    _geom_angle_site_symmetry_1
    _geom_angle_site_symmetry_3
    _geom_angle
    _geom_angle_publ_flag
    C8 N1 N2 . . 117.5(3) ?
    C9 N2 N1 . . 119.1(3) ?
    C9 N2 H2 . . 123(2) ?
    N1 N2 H2 . . 118(2) ?
    C13 N3 C16 . . 121.4(3) ?
    C13 N3 C17 . . 121.1(3) ?
    C16 N3 C17 . . 116.4(3) ?
    C25 N4 N5 . . 116.1(3) ?
    C26 N5 N4 . . 119.6(3) ?
    C26 N5 H5 . . 123(2) ?
    N4 N5 H5 . . 117(2) ?
    C30 N6 C34 . . 121.2(3) ?
    C30 N6 C33 . . 120.7(3) ?
    C34 N6 C33 . . 117.7(3) ?
    C4 O1 H1 . . 109.5 ?
    C2 O3 C1 . . 118.5(3) ?
    C21 O4 H4 . . 109.5 ?
    C19 O6 C18 . . 118.6(2) ?
    C35 O7 H7 . . 109.5 ?
    C36 O8 H8 . . 113(2) ?
    O3 C1 H1A . . 109.5 ?
    O3 C1 H1B . . 109.5 ?
    H1A C1 H1B . . 109.5 ?
    O3 C1 H1C . . 109.5 ?
    H1A C1 H1C . . 109.5 ?
    H1B C1 H1C . . 109.5 ?
    C3 C2 O3 . . 124.6(3) ?
    C3 C2 C7 . . 120.3(3) ?
    O3 C2 C7 . . 115.1(3) ?
    C2 C3 C4 . . 119.7(3) ?
    C2 C3 H3 . . 120.1 ?
    C4 C3 H3 . . 120.1 ?
    O1 C4 C3 . . 117.5(3) ?
    O1 C4 C5 . . 121.3(3) ?
    C3 C4 C5 . . 121.2(3) ?
    C6 C5 C4 . . 117.2(3) ?
    C6 C5 C8 . . 120.3(3) ?
    C4 C5 C8 . . 122.4(3) ?
    C7 C6 C5 . . 122.2(3) ?
    C7 C6 H6 . . 118.9 ?
    C5 C6 H6 . . 118.9 ?
    C6 C7 C2 . . 119.3(3) ?
    C6 C7 H7A . . 120.3 ?
    C2 C7 H7A . . 120.3 ?
    N1 C8 C5 . . 120.4(3) ?
    N1 C8 H8A . . 119.8 ?
    C5 C8 H8A . . 119.8 ?
    O2 C9 N2 . . 120.3(3) ?
    O2 C9 C10 . . 122.2(3) ?
    N2 C9 C10 . . 117.5(3) ?
    C11 C10 C15 . . 116.0(3) ?
    C11 C10 C9 . . 119.4(3) ?
    C15 C10 C9 . . 124.6(3) ?
    C12 C11 C10 . . 122.5(3) ?
    C12 C11 H11 . . 118.8 ?
    C10 C11 H11 . . 118.8 ?
    C11 C12 C13 . . 121.6(3) ?
    C11 C12 H12 . . 119.2 ?
    C13 C12 H12 . . 119.2 ?
    N3 C13 C14 . . 121.9(3) ?
    N3 C13 C12 . . 121.9(3) ?
    C14 C13 C12 . . 116.1(3) ?
    C15 C14 C13 . . 121.6(3) ?
    C15 C14 H14 . . 119.2 ?
    C13 C14 H14 . . 119.2 ?
    C14 C15 C10 . . 122.2(3) ?
    C14 C15 H15 . . 118.9 ?
    C10 C15 H15 . . 118.9 ?
    N3 C16 H16A . . 109.5 ?
    N3 C16 H16B . . 109.5 ?
    H16A C16 H16B . . 109.5 ?
    N3 C16 H16C . . 109.5 ?
    H16A C16 H16C . . 109.5 ?
    H16B C16 H16C . . 109.5 ?
    N3 C17 H17A . . 109.5 ?
    N3 C17 H17B . . 109.5 ?
    H17A C17 H17B . . 109.5 ?
    N3 C17 H17C . . 109.5 ?
    H17A C17 H17C . . 109.5 ?
    H17B C17 H17C . . 109.5 ?
    O6 C18 H18A . . 109.5 ?
    O6 C18 H18B . . 109.5 ?
    H18A C18 H18B . . 109.5 ?
    O6 C18 H18C . . 109.5 ?
    H18A C18 H18C . . 109.5 ?
    H18B C18 H18C . . 109.5 ?
    O6 C19 C20 . . 124.5(3) ?
    O6 C19 C24 . . 114.9(3) ?
    C20 C19 C24 . . 120.5(3) ?
    C19 C20 C21 . . 119.9(3) ?
    C19 C20 H20 . . 120.1 ?
    C21 C20 H20 . . 120.1 ?
    O4 C21 C20 . . 117.0(3) ?
    O4 C21 C22 . . 121.9(3) ?
    C20 C21 C22 . . 121.1(3) ?
    C23 C22 C21 . . 117.0(3) ?
    C23 C22 C25 . . 120.0(3) ?
    C21 C22 C25 . . 122.9(3) ?
    C24 C23 C22 . . 122.6(3) ?
    C24 C23 H23 . . 118.7 ?
    C22 C23 H23 . . 118.7 ?
    C23 C24 C19 . . 118.8(3) ?
    C23 C24 H24 . . 120.6 ?
    C19 C24 H24 . . 120.6 ?
    N4 C25 C22 . . 122.1(3) ?
    N4 C25 H25 . . 118.9 ?
    C22 C25 H25 . . 118.9 ?
    O5 C26 N5 . . 121.6(3) ?
    O5 C26 C27 . . 121.7(3) ?
    N5 C26 C27 . . 116.7(3) ?
    C28 C27 C32 . . 116.5(3) ?
    C28 C27 C26 . . 118.4(3) ?
    C32 C27 C26 . . 125.1(3) ?
    C29 C28 C27 . . 122.5(3) ?
    C29 C28 H28 . . 118.7 ?
    C27 C28 H28 . . 118.7 ?
    C28 C29 C30 . . 121.0(3) ?
    C28 C29 H29 . . 119.5 ?
    C30 C29 H29 . . 119.5 ?
    N6 C30 C31 . . 121.4(3) ?
    N6 C30 C29 . . 121.9(3) ?
    C31 C30 C29 . . 116.7(3) ?
    C32 C31 C30 . . 121.6(3) ?
    C32 C31 H31 . . 119.2 ?
    C30 C31 H31 . . 119.2 ?
    C31 C32 C27 . . 121.6(3) ?
    C31 C32 H32 . . 119.2 ?
    C27 C32 H32 . . 119.2 ?
    N6 C33 H33A . . 109.5 ?
    N6 C33 H33B . . 109.5 ?
    H33A C33 H33B . . 109.5 ?
    N6 C33 H33C . . 109.5 ?
    H33A C33 H33C . . 109.5 ?
    H33B C33 H33C . . 109.5 ?
    N6 C34 H34A . . 109.5 ?
    N6 C34 H34B . . 109.5 ?
    H34A C34 H34B . . 109.5 ?
    N6 C34 H34C . . 109.5 ?
    H34A C34 H34C . . 109.5 ?
    H34B C34 H34C . . 109.5 ?
    O7 C35 H35A . . 109.5 ?
    O7 C35 H35B . . 109.5 ?
    H35A C35 H35B . . 109.5 ?
    O7 C35 H35C . . 109.5 ?
    H35A C35 H35C . . 109.5 ?
    H35B C35 H35C . . 109.5 ?
    O8 C36 H36A . . 109.5 ?
    O8 C36 H36B . . 109.5 ?
    H36A C36 H36B . . 109.5 ?
    O8 C36 H36C . . 109.5 ?
    H36A C36 H36C . . 109.5 ?
    H36B C36 H36C . . 109.5 ?
loop_
    _geom_hbond_atom_site_label_D
    _geom_hbond_atom_site_label_H
    _geom_hbond_atom_site_label_A
    _geom_hbond_site_symmetry_A
    _geom_hbond_distance_DH
    _geom_hbond_distance_HA
    _geom_hbond_distance_DA
    _geom_hbond_angle_DHA
    O1 H1 N1 . 0.82 1.86 2.588(3) 147
    O4 H4 N4 . 0.82 1.93 2.649(3) 146
    O7 H7 O5 . 0.82 1.87 2.671(3) 166
    O8 H8 O2 4_675 0.848(10) 1.864(11) 2.713(3) 179(4)
    N5 H5 O8 1_455 0.905(10) 2.023(14) 2.892(4) 161(3)
    N2 H2 O7 3_666 0.903(10) 2.014(15) 2.876(3) 159(3)
