# Supplementary material for: 4-Dimethyl­amino-N′-(2-hy­droxy-4-meth­oxy­benzyl­idene)benzohydrazide methanol monosolvate
Source: Acta Crystallogr Sect E Struct Rep Online. 2012 Sep 26;68(Pt 10):o2998. doi: 10.1107/S1600536812039906 (PMC3470357; doi:10.1107/S1600536812039906)
Supplement: Supplementary file 2 [file e-68-o2998-Isup2.hkl]

# 
# h,k,l, Fc-squared, Fo-squared, sigma(Fo-squared) and status flag 
# 
data_I
_shelx_title ' test_0m in P2(1)/c' 
_shelx_refln_list_code          4 
_shelx_F_calc_maximum      359.85 
_exptl_crystal_F_000      1472.00 
_reflns_d_resolution_high  0.8255 
 
loop_ 
 _symmetry_equiv_pos_as_xyz 
 'x, y, z' 
 '-x, y+1/2, -z+1/2' 
 '-x, -y, -z' 
 'x, -y-1/2, z-1/2' 
 
_cell_length_a     7.7426 
_cell_length_b    23.4727 
_cell_length_c    20.1975 
_cell_angle_alpha  90.000 
_cell_angle_beta  100.495 
_cell_angle_gamma  90.000 
 
_shelx_F_squared_multiplier     1.000 
 
loop_ 
 _refln_index_h 
 _refln_index_k 
 _refln_index_l 
 _refln_F_squared_calc 
 _refln_F_squared_meas 
 _refln_F_squared_sigma 
 _refln_observed_status 
   2   0   0    15771.67    15964.09    258.05 o 
   3   0   0     2240.41     2180.91     65.14 o 
   4   0   0     1039.06      989.60     33.52 o 
   5   0   0       50.30       72.66     16.55 o 
   6   0   0       91.64      112.18     20.76 o 
   7   0   0      115.15      103.97     37.58 o 
   8   0   0        2.53       50.11     36.33 o 
   9   0   0        0.09      -32.57     31.32 o 
   1   1   0     8285.68     8211.61     87.03 o 
   2   1   0    11082.59    11253.68    109.93 o 
   3   1   0        6.94        6.36      6.94 o 
   4   1   0      151.88      164.17     12.11 o 
   5   1   0       34.98       18.78      9.54 o 
   6   1   0      702.78      672.30     24.96 o 
   7   1   0       20.70        7.70     21.69 o 
   8   1   0       22.52        6.26     22.47 o 
   9   1   0        0.29       -5.50     24.75 o 
   1   2   0    10769.59    10933.85    101.72 o 
   2   2   0    10835.82    10405.07    131.63 o 
   3   2   0        2.90        3.82      6.80 o 
   4   2   0       25.19        9.74      7.87 o 
   5   2   0       84.43       81.27     13.92 o 
   6   2   0      105.68      108.62     17.46 o 
   7   2   0      153.41      160.26     22.75 o 
   8   2   0       23.84       11.25     23.46 o 
   9   2   0       11.78       16.22     25.14 o 
   1   3   0     1314.60     1283.68     38.01 o 
   2   3   0    23172.63    23072.97    210.45 o 
   3   3   0      366.39      308.19     13.81 o 
   4   3   0        1.81        8.44      8.31 o 
   5   3   0      253.46      220.65     14.88 o 
   6   3   0      926.60      908.09     34.61 o 
   7   3   0      155.85      150.78     22.63 o 
   8   3   0        7.12       16.80     23.87 o 
   9   3   0        4.56       18.79     24.80 o 
   0   4   0     3068.16     2904.40     42.41 o 
   1   4   0      102.60      100.18     12.39 o 
   2   4   0     6713.76     6777.20     76.35 o 
   3   4   0      564.40      626.71     15.63 o 
   4   4   0      139.79      132.40     12.12 o 
   5   4   0       29.51       58.45     14.43 o 
   6   4   0       26.63       20.45     14.70 o 
   7   4   0       76.86       70.93     18.94 o 
   8   4   0        2.09       21.79     23.46 o 
   9   4   0        0.32       37.12     29.44 o 
   1   5   0     4771.96     4629.24     64.81 o 
   2   5   0     6982.70     6882.89     82.21 o 
   3   5   0      412.07      414.06     15.92 o 
   4   5   0        9.56        4.45      8.10 o 
   5   5   0       25.39       40.51     13.41 o 
   6   5   0      257.65      236.96     23.07 o 
   7   5   0      339.03      290.82     32.43 o 
   8   5   0        5.96       10.96     24.75 o 
   9   5   0        3.70       23.64     28.30 o 
   0   6   0     2218.49     2164.45     61.38 o 
   1   6   0    11353.76    11237.97    113.28 o 
   2   6   0     1374.83     1309.60     37.17 o 
   3   6   0        4.97        5.14      9.09 o 
   4   6   0      589.74      553.82     20.04 o 
   5   6   0      821.23      859.90     31.81 o 
   6   6   0      110.72       83.65     20.90 o 
   7   6   0      205.95      213.28     24.78 o 
   8   6   0       22.66       15.27     27.70 o 
   9   6   0        4.04       23.10     37.58 o 
   1   7   0     3602.96     3598.32     52.43 o 
   2   7   0     1186.74     1159.18     28.53 o 
   3   7   0      197.56      152.25     14.66 o 
   4   7   0      109.44      132.78     19.49 o 
   5   7   0        3.25        5.39     12.68 o 
   6   7   0        1.84       15.40     16.08 o 
   7   7   0        9.54      -23.81     32.18 o 
   8   7   0        1.78      -13.30     17.51 o 
   0   8   0     1813.29     1824.12     40.49 o 
   1   8   0        0.00       -2.10      5.64 o 
   2   8   0      441.97      428.75     23.80 o 
   3   8   0      101.87       78.53     12.68 o 
   4   8   0      264.44      286.04     41.96 o 
   5   8   0       40.25       54.13     25.03 o 
   6   8   0        0.65      -21.28     14.19 o 
   7   8   0        0.02       13.95     18.60 o 
   8   8   0       11.26      -19.98     18.31 o 
   1   9   0       30.24       22.98      6.95 o 
   2   9   0      311.54      287.66     21.45 o 
   3   9   0        0.03       -8.72      9.92 o 
   4   9   0      171.89      166.61     21.58 o 
   5   9   0       36.27       38.99     14.69 o 
   6   9   0        0.26      -22.29     14.86 o 
   7   9   0        0.21      -19.55     16.08 o 
   8   9   0        0.24       -1.94     17.75 o 
   0  10   0      146.92      142.02     15.33 o 
   1  10   0     1700.48     1642.73     28.28 o 
   2  10   0      457.37      457.09     21.53 o 
   3  10   0       33.15        7.95     17.91 o 
   4  10   0      886.49      846.60     37.96 o 
   5  10   0      245.69      209.90     22.12 o 
   6  10   0       11.93        8.18     16.26 o 
   7  10   0        0.27       -8.87     17.46 o 
   8  10   0        1.32       -4.56     26.17 o 
   1  11   0      103.34      133.67     13.70 o 
   2  11   0       21.38       24.53      8.32 o 
   3  11   0      140.41      180.43     23.17 o 
   4  11   0      261.58      231.85     24.95 o 
   5  11   0       40.09       38.81     16.38 o 
   6  11   0       17.93      -13.50     15.88 o 
   7  11   0       29.17        4.07     18.50 o 
   8  11   0        3.99        1.45     18.46 o 
   0  12   0      117.23      107.02     16.28 o 
   1  12   0      125.10      114.39     16.92 o 
   2  12   0        0.22       -6.32      6.45 o 
   3  12   0       61.99       81.84     17.65 o 
   4  12   0      424.85      493.60     43.84 o 
   5  12   0       48.90       43.45     20.87 o 
   6  12   0       40.71       63.06     20.15 o 
   7  12   0       11.74        5.01     18.91 o 
   8  12   0        5.65        0.32     19.72 o 
   1  13   0       46.41       87.42     27.40 o 
   2  13   0        9.89       -1.61     10.69 o 
   3  13   0      981.68      960.48     40.61 o 
   4  13   0       30.47       13.88     17.12 o 
   5  13   0       74.98       78.83     19.53 o 
   6  13   0       10.22       -0.77     16.99 o 
   7  13   0        3.85      -18.89     16.32 o 
   8  13   0        0.27      -13.15     20.15 o 
   0  14   0      612.85      652.64     50.11 o 
   1  14   0       12.56        2.36     12.37 o 
   2  14   0      469.67      437.41     30.06 o 
   3  14   0        0.05        7.36     15.66 o 
   4  14   0      536.75      564.12     37.26 o 
   5  14   0        0.00       -1.62     17.33 o 
   6  14   0        4.39        5.65     18.26 o 
   7  14   0        1.72      -11.16     18.50 o 
   8  14   0        0.10       16.10     21.21 o 
   1  15   0       12.37        8.30     27.56 o 
   2  15   0      102.77      131.37     20.69 o 
   3  15   0      762.21      775.05     39.39 o 
   4  15   0      679.64      638.71     32.74 o 
   5  15   0      109.61       90.74     37.07 o 
   6  15   0        6.38        1.20     18.00 o 
   7  15   0        4.12      -16.32     17.26 o 
   0  16   0       97.79       47.60     25.05 o 
   1  16   0      330.89      328.12     20.04 o 
   2  16   0      144.21      113.35     21.36 o 
   3  16   0     2166.20     2181.50     65.80 o 
   4  16   0       66.19       90.71     19.52 o 
   5  16   0       30.84       15.11     18.26 o 
   6  16   0        1.24        9.63     18.00 o 
   7  16   0       12.85       10.20     22.99 o 
   1  17   0       93.83      118.22     22.57 o 
   2  17   0      122.41      119.61     23.72 o 
   3  17   0      783.29      827.51     35.69 o 
   4  17   0       26.25       48.01     20.47 o 
   5  17   0       32.67       27.71     18.78 o 
   6  17   0        2.94        6.36     18.69 o 
   7  17   0        0.91       -5.77     30.00 o 
   0  18   0        2.88       10.92     15.03 o 
   1  18   0      333.26      291.12     30.32 o 
   2  18   0      425.84      370.21     34.24 o 
   3  18   0     1016.56      974.91     40.08 o 
   4  18   0      862.50      810.38     37.71 o 
   5  18   0        0.18      -21.93     15.88 o 
   6  18   0        8.05        4.78     18.92 o 
   7  18   0        2.50      -28.55     32.12 o 
   1  19   0       17.82        0.02     15.09 o 
   2  19   0     1665.64     1676.00     48.52 o 
   3  19   0      465.00      468.54     31.37 o 
   4  19   0      233.29      196.49     25.13 o 
   5  19   0       47.67       19.21     18.69 o 
   6  19   0        0.13       14.62     18.92 o 
   0  20   0      359.35      392.09     40.09 o 
   1  20   0      170.59      148.70     21.83 o 
   2  20   0      316.59      304.04     27.84 o 
   3  20   0      801.56      802.22     37.43 o 
   4  20   0      103.24      111.24     22.52 o 
   5  20   0        2.04        4.41     21.71 o 
   6  20   0       64.72       53.82     29.54 o 
   1  21   0       34.85        5.90     16.18 o 
   2  21   0      112.18      120.62     23.83 o 
   3  21   0      293.29      267.18     41.42 o 
   4  21   0        0.19       16.19     17.80 o 
   5  21   0        1.08        3.70     18.69 o 
   6  21   0       11.00       -5.62     20.82 o 
   1  22   0      165.75      160.03     39.05 o 
   2  22   0       15.06       -9.77     17.11 o 
   3  22   0       16.29        7.87     17.72 o 
   4  22   0       38.51       27.79     19.04 o 
   5  22   0       34.96       33.26     20.43 o 
   1  23   0      242.91      247.77     25.89 o 
   2  23   0        0.79        1.47     17.04 o 
   3  23   0        1.36      -10.54     16.83 o 
   4  23   0        1.25      -10.02     17.80 o 
   5  23   0        1.66       -3.15     19.25 o 
   0  24   0       28.01       37.58     32.57 o 
   1  24   0      233.47      215.17     33.21 o 
   2  24   0       26.30       53.82     20.15 o 
   3  24   0        0.08       16.48     18.06 o 
   4  24   0       46.72       41.34     20.43 o 
   1  25   0      130.70      205.77     43.22 o 
   2  25   0       11.70       22.77     18.50 o 
   3  25   0        4.00       17.48     19.64 o 
   4  25   0       24.60       31.04     20.57 o 
   0  26   0       55.33       16.28     32.57 o 
   1  26   0      124.06       97.71     40.09 o 
   2  26   0       99.90       79.96     23.25 o 
   3  26   0        2.14        1.60     18.72 o 
   1  27   0       12.84       46.35     35.07 o 
   2  27   0       12.27      -14.43     23.72 o 
   0  28   0        2.65       32.57     36.33 o 
   1  28   0        2.70      -27.56     31.32 o 
  -9   1   1        0.80        2.68     42.59 o 
  -8   1   1        3.35        0.69     21.58 o 
  -7   1   1      155.34      146.18     27.81 o 
  -6   1   1      165.87      151.31     15.42 o 
  -5   1   1        0.26       11.06     10.64 o 
  -4   1   1       35.18        0.98     12.31 o 
  -3   1   1     3672.61     3382.78     40.76 o 
  -2   1   1      516.11      484.38     19.53 o 
  -1   1   1      892.35      868.27     14.69 o 
   1   1   1        0.91        2.31      4.38 o 
   2   1   1      179.25      152.38     12.84 o 
   3   1   1     1863.49     1954.59     37.43 o 
   4   1   1      255.95      264.57     16.82 o 
   5   1   1      839.27      891.90     25.29 o 
   6   1   1      847.71      888.89     45.02 o 
   7   1   1       17.51       17.28     21.58 o 
   8   1   1       33.40       16.14     23.46 o 
   9   1   1        0.74        6.65     25.64 o 
  -9   2   1        0.42       30.06     25.69 o 
  -8   2   1       38.37       56.20     26.40 o 
  -7   2   1      252.74      263.26     32.73 o 
  -6   2   1      111.82      119.50     18.04 o 
  -5   2   1       43.36       33.29     12.12 o 
  -4   2   1     1147.09     1161.63     31.05 o 
  -3   2   1       29.80       23.77      9.14 o 
  -2   2   1     2957.66     2843.37     32.23 o 
  -1   2   1    22550.17    21593.78    231.15 o 
   1   2   1     4563.92     4236.53     47.24 o 
   2   2   1     2398.11     2330.75     28.16 o 
   3   2   1      241.89      237.07     17.81 o 
   4   2   1        7.40        8.94      7.75 o 
   5   2   1     3141.67     3258.54     48.21 o 
   6   2   1      328.37      360.91     39.83 o 
   7   2   1       78.52       43.29     23.87 o 
   8   2   1       12.37        4.36     22.09 o 
   9   2   1        1.99       21.25     25.64 o 
  -9   3   1        0.11       46.67     27.89 o 
  -8   3   1      260.09      251.63     35.87 o 
  -7   3   1      156.15      165.34     24.51 o 
  -6   3   1      153.09      170.25     20.25 o 
  -5   3   1       13.91        8.29      9.97 o 
  -4   3   1      362.17      342.17     15.39 o 
  -3   3   1        0.51       -9.55      7.45 o 
  -2   3   1      686.74      685.11     26.84 o 
  -1   3   1    57331.98    55727.18    767.24 o 
   0   3   1      239.51      262.38      9.93 o 
   1   3   1    10011.83     9354.04     90.35 o 
   2   3   1     1366.68     1364.16     20.64 o 
   3   3   1        0.33       -7.66      5.11 o 
   4   3   1       51.82       49.88      8.96 o 
   5   3   1      546.62      512.56     20.09 o 
   6   3   1       26.45       22.74     18.65 o 
   7   3   1        1.76       -5.81     15.66 o 
   8   3   1       25.82        8.14     23.92 o 
   9   3   1        0.37       50.31     27.29 o 
  -9   4   1        0.20        4.15     25.64 o 
  -8   4   1       48.78       95.50     27.89 o 
  -7   4   1       37.08       39.06     17.53 o 
  -6   4   1       10.38       21.41     14.21 o 
  -5   4   1        0.60      -12.41     13.71 o 
  -4   4   1        4.86        3.35      7.28 o 
  -3   4   1      346.12      323.29     17.33 o 
  -2   4   1     9746.57     9268.23    120.02 o 
  -1   4   1     5801.08     5641.58     61.22 o 
   0   4   1     3195.57     2914.97     33.99 o 
   1   4   1    17344.66    16255.67    149.89 o 
   2   4   1       91.19       79.07     18.34 o 
   3   4   1      126.92      112.06      8.68 o 
   4   4   1      461.46      421.50     16.29 o 
   5   4   1        1.22       -4.87     10.98 o 
   6   4   1       23.93       14.13     14.63 o 
   7   4   1        0.04       -2.10     15.53 o 
   8   4   1        0.12       -1.45     28.81 o 
   9   4   1        0.02       -3.05     30.06 o 
  -9   5   1        8.34       43.14     29.07 o 
  -8   5   1        0.01      -25.70     22.09 o 
  -7   5   1       61.18       64.84     19.35 o 
  -6   5   1      200.89      244.78     34.37 o 
  -5   5   1       58.66       79.21     18.91 o 
  -4   5   1       14.93        7.16      7.24 o 
  -3   5   1      524.65      621.63     22.40 o 
  -2   5   1      200.75      207.53     22.05 o 
  -1   5   1    88609.95    85704.55    802.74 o 
   0   5   1       74.47       73.41      6.68 o 
   1   5   1      721.43      751.31     22.26 o 
   2   5   1     1074.94     1161.55     31.21 o 
   3   5   1      294.29      316.48     14.10 o 
   4   5   1       70.35       84.19      9.55 o 
   5   5   1      226.64      207.11     28.74 o 
   6   5   1      264.90      340.80     26.15 o 
   7   5   1        0.57      -16.63     15.48 o 
   8   5   1        0.43       14.46     24.06 o 
   9   5   1        0.00      -10.63     25.64 o 
  -9   6   1        0.03       -9.79     23.16 o 
  -8   6   1       39.32       25.29     20.38 o 
  -7   6   1       31.22       30.92     18.45 o 
  -6   6   1       26.11       47.57     16.87 o 
  -5   6   1        9.15        7.06     15.03 o 
  -4   6   1      512.16      427.73     28.57 o 
  -3   6   1        6.75        8.89      9.09 o 
  -2   6   1     1381.75     1490.23     30.79 o 
  -1   6   1    84991.16    82077.86    697.16 o 
   0   6   1       24.92       11.24      5.83 o 
   1   6   1       55.37       49.50     16.10 o 
   2   6   1      725.18      704.03     25.28 o 
   3   6   1        1.15       -3.69      8.90 o 
   4   6   1      259.69      287.37     28.17 o 
   5   6   1      291.53      311.72     22.40 o 
   6   6   1       65.42       61.48     17.82 o 
   7   6   1        4.21        5.33     16.08 o 
   8   6   1        0.67       -8.56     18.06 o 
  -9   7   1        0.23       26.93     28.34 o 
  -8   7   1        5.20        1.11     20.93 o 
  -7   7   1        0.39      -11.72     21.07 o 
  -6   7   1       29.17       61.73     17.89 o 
  -5   7   1       70.63       63.74     20.04 o 
  -4   7   1      263.51      264.35     19.95 o 
  -3   7   1      730.19      808.95     26.08 o 
  -2   7   1     4049.79     4011.94     73.02 o 
  -1   7   1     4364.85     4229.82     44.86 o 
   0   7   1        0.41       -7.63      5.08 o 
   1   7   1      592.66      603.36     16.71 o 
   2   7   1      714.07      706.83     28.19 o 
   3   7   1       49.31       60.96     11.95 o 
   4   7   1      689.15      667.79     33.93 o 
   5   7   1       84.26       64.81     15.88 o 
   6   7   1      116.53      114.30     27.24 o 
   7   7   1       15.57       -0.44     17.51 o 
   8   7   1        5.94       -8.34     18.05 o 
  -8   8   1        6.19      -25.38     16.92 o 
  -7   8   1       30.48       15.85     21.66 o 
  -6   8   1      116.16      142.59     28.29 o 
  -5   8   1       89.25      128.65     22.14 o 
  -4   8   1       27.47       46.29     13.70 o 
  -3   8   1     4961.83     4916.85     70.95 o 
  -2   8   1      146.30      179.92     18.49 o 
  -1   8   1      837.48      909.95     18.59 o 
   0   8   1      274.14      238.86     13.59 o 
   1   8   1     3024.84     3019.66     42.26 o 
   2   8   1       90.07       88.39     14.09 o 
   3   8   1      261.86      257.63     44.19 o 
   4   8   1       24.16       26.31     12.00 o 
   5   8   1       68.08       87.02     22.87 o 
   6   8   1        1.04      -21.48     14.32 o 
   7   8   1       68.86       49.13     20.46 o 
   8   8   1        0.06      -15.14     18.88 o 
  -8   9   1        0.53       12.56     19.84 o 
  -7   9   1        3.70       -4.77     19.54 o 
  -6   9   1       81.60       82.68     21.85 o 
  -5   9   1      628.63      628.65     37.17 o 
  -4   9   1      101.58       90.23     15.59 o 
  -3   9   1     2080.25     2083.66     43.86 o 
  -2   9   1      488.09      512.17     21.30 o 
  -1   9   1      150.82      132.48     11.30 o 
   0   9   1      129.07      136.35     23.87 o 
   1   9   1       21.98       15.43      7.45 o 
   2   9   1       33.00       21.16     11.74 o 
   3   9   1      102.30      102.60     15.38 o 
   4   9   1       41.93       22.40     12.76 o 
   5   9   1        0.39       -0.13     13.02 o 
   6   9   1       51.28       36.96     18.31 o 
   7   9   1        9.63        5.61     18.26 o 
   8   9   1        1.75       12.57     19.44 o 
  -8  10   1       49.99       40.21     21.31 o 
  -7  10   1       29.46       33.12     19.50 o 
  -6  10   1       56.34       69.65     19.73 o 
  -5  10   1      657.79      743.70     40.75 o 
  -4  10   1      622.94      637.80     28.37 o 
  -3  10   1      237.04      212.72     20.43 o 
  -2  10   1        1.28       -9.92      9.18 o 
  -1  10   1      725.44      787.89     19.08 o 
   0  10   1       75.14      101.18     16.31 o 
   1  10   1      145.11      147.50     17.35 o 
   2  10   1      619.56      593.37     17.63 o 
   3  10   1      672.68      552.36     24.31 o 
   4  10   1      269.04      226.52     27.51 o 
   5  10   1      110.07      143.76     20.17 o 
   6  10   1       80.22       75.59     20.18 o 
   7  10   1        0.53       10.28     23.39 o 
   8  10   1       11.57        8.70     20.72 o 
  -8  11   1        3.08       -2.39     23.06 o 
  -7  11   1       16.49        6.36     18.92 o 
  -6  11   1       36.15       35.39     22.51 o 
  -5  11   1        1.74       29.12     19.92 o 
  -4  11   1      350.84      344.32     51.63 o 
  -3  11   1      802.42      747.67     28.59 o 
  -2  11   1      437.58      459.20     31.64 o 
  -1  11   1      720.78      722.56     19.53 o 
   0  11   1       57.42       51.40      9.15 o 
   1  11   1     2119.43     1961.25     39.37 o 
   2  11   1      426.63      376.48     16.29 o 
   3  11   1      152.59      151.66     18.58 o 
   4  11   1        7.68        2.11     12.25 o 
   5  11   1       29.14        2.92     15.19 o 
   6  11   1        0.37       -5.33     16.38 o 
   7  11   1        0.30       -8.42     17.24 o 
   8  11   1        1.25        4.94     22.16 o 
  -8  12   1       30.84       -4.38     19.90 o 
  -7  12   1        1.49       -9.78     19.25 o 
  -6  12   1        0.96       11.69     18.40 o 
  -5  12   1      691.00      715.94     41.90 o 
  -4  12   1      558.00      463.90     26.97 o 
  -3  12   1        0.05       -2.05     10.87 o 
  -2  12   1        7.51        3.75      6.85 o 
  -1  12   1       97.67      104.49     10.80 o 
   0  12   1      588.74      533.60     21.89 o 
   1  12   1     1598.39     1585.48     34.35 o 
   2  12   1      141.15      137.09     11.85 o 
   3  12   1      227.85      219.78     18.55 o 
   4  12   1      320.83      335.28     32.97 o 
   5  12   1       68.46       40.93     17.52 o 
   6  12   1        7.35       -6.45     20.62 o 
   7  12   1        2.04      -25.56     17.04 o 
   8  12   1        1.39      -17.10     18.47 o 
  -8  13   1        0.10      -12.82     18.67 o 
  -7  13   1       17.69       -6.28     18.05 o 
  -6  13   1       48.25       14.20     18.05 o 
  -5  13   1     1513.78     1509.32     58.14 o 
  -4  13   1       13.48       12.53     17.45 o 
  -3  13   1     1906.80     1946.77     47.00 o 
  -2  13   1      562.17      490.71     24.63 o 
  -1  13   1       53.25       31.07     12.41 o 
   0  13   1      539.89      522.48     19.31 o 
   1  13   1       12.31        7.36     11.57 o 
   2  13   1     2005.59     1994.48     48.77 o 
   3  13   1       36.07       59.02     13.81 o 
   4  13   1       17.92       19.71     14.54 o 
   5  13   1       14.50        9.41     16.26 o 
   6  13   1       41.82       58.06     20.17 o 
   7  13   1       12.85      -13.06     20.79 o 
   8  13   1        3.03      -28.70     19.13 o 
  -8  14   1       11.12        4.25     21.09 o 
  -7  14   1        5.90        9.53     18.78 o 
  -6  14   1      124.19      141.65     23.90 o 
  -5  14   1      800.78      747.90     44.41 o 
  -4  14   1     2471.89     2377.23     68.30 o 
  -3  14   1      468.64      389.13     24.63 o 
  -2  14   1      104.37       96.19     15.38 o 
  -1  14   1        6.67       11.82      8.29 o 
   0  14   1        0.44       -2.88      8.37 o 
   1  14   1      124.68      116.03     12.32 o 
   2  14   1        0.01        0.04     10.61 o 
   3  14   1        2.17        5.88     11.68 o 
   4  14   1      211.27      129.92     19.52 o 
   5  14   1       24.77        7.01     16.81 o 
   6  14   1       17.09       17.34     18.72 o 
   7  14   1        2.93      -26.65     17.77 o 
  -7  15   1        0.15      -11.13     18.31 o 
  -6  15   1      109.92       80.65     21.83 o 
  -5  15   1        0.56       -1.20     21.20 o 
  -4  15   1     2844.70     2832.59    112.11 o 
  -3  15   1       31.50       12.98     13.98 o 
  -2  15   1       19.69       19.75     13.27 o 
  -1  15   1       27.66       12.90      9.35 o 
   0  15   1      134.97      120.52     13.02 o 
   1  15   1      165.88      158.25     13.61 o 
   2  15   1        6.92        4.71     11.29 o 
   3  15   1      353.15      349.15     39.19 o 
   4  15   1       78.35       68.21     23.19 o 
   5  15   1        1.80       -9.00     15.66 o 
   6  15   1        3.12       -2.22     17.87 o 
   7  15   1        3.10       -6.41     19.31 o 
  -7  16   1        0.01       -6.27     18.26 o 
  -6  16   1      302.63      312.40     29.86 o 
  -5  16   1        9.66       11.77     18.19 o 
  -4  16   1       77.18       86.25     51.99 o 
  -3  16   1        0.60       -6.04     14.54 o 
  -2  16   1       13.89        0.38     13.67 o 
  -1  16   1      186.65      220.64     15.63 o 
   0  16   1      542.61      488.70     21.57 o 
   1  16   1      677.89      674.90     28.44 o 
   2  16   1      214.52      211.09     20.22 o 
   3  16   1     1909.66     1879.53     79.60 o 
   4  16   1      850.04      793.84     35.64 o 
   5  16   1       64.75       73.56     21.64 o 
   6  16   1       19.49       31.28     19.22 o 
   7  16   1       12.41       -5.77     19.50 o 
  -7  17   1        1.34      -13.09     19.73 o 
  -6  17   1       25.38       34.58     20.57 o 
  -5  17   1       26.67       23.24     18.72 o 
  -4  17   1      241.03      269.75     31.74 o 
  -3  17   1       12.67      -25.37     16.91 o 
  -2  17   1     1666.78     1620.45     46.47 o 
  -1  17   1       26.17       29.95     14.74 o 
   0  17   1        4.24        3.64     10.26 o 
   1  17   1       43.33       65.37     15.22 o 
   2  17   1      293.61      310.50     24.35 o 
   3  17   1      536.98      582.14     31.41 o 
   4  17   1        5.92       45.19     20.39 o 
   5  17   1        4.15      -14.68     16.99 o 
   6  17   1        3.89      -25.64     17.96 o 
   7  17   1        6.62        9.24     20.43 o 
  -7  18   1        0.43        3.87     20.48 o 
  -6  18   1        0.89       -3.38     18.26 o 
  -5  18   1       15.15       15.08     17.83 o 
  -4  18   1      391.98      385.54     37.08 o 
  -3  18   1      104.86      112.59     24.25 o 
  -2  18   1     1123.72     1272.53     52.65 o 
  -1  18   1       84.21       71.99     21.69 o 
   0  18   1        1.52       20.28     16.23 o 
   1  18   1      171.91      179.97     20.63 o 
   2  18   1      476.47      531.87     54.45 o 
   3  18   1      836.71      832.33     43.52 o 
   4  18   1      152.40      146.03     22.83 o 
   5  18   1       42.94       22.55     22.44 o 
   6  18   1        0.13      -15.64     19.04 o 
   7  18   1        0.61       -9.75     23.26 o 
  -6  19   1       21.83       -2.99     17.72 o 
  -5  19   1        6.71        4.52     16.81 o 
  -4  19   1      152.52      119.30     22.12 o 
  -3  19   1      106.14       85.23     24.95 o 
  -2  19   1        0.54       29.44     21.26 o 
  -1  19   1        1.69      -17.75     18.14 o 
   0  19   1       72.18       60.13     25.05 o 
   1  19   1       18.44       11.54     19.85 o 
   2  19   1     1263.33     1294.64     43.64 o 
   3  19   1       51.76       84.88     19.94 o 
   4  19   1       89.54       60.81     19.71 o 
   5  19   1        7.69       -5.48     17.67 o 
   6  19   1        0.36      -21.58     18.26 o 
  -6  20   1        0.74        4.53     18.78 o 
  -5  20   1        0.81      -24.21     16.14 o 
  -4  20   1       99.74       91.79     21.71 o 
  -3  20   1      103.14      131.54     43.84 o 
  -2  20   1        1.27       12.75     21.93 o 
  -1  20   1       61.10       84.04     26.31 o 
   0  20   1      195.32      248.03     35.07 o 
   1  20   1       14.36       14.70     24.88 o 
   2  20   1      351.66      400.46     33.57 o 
   3  20   1       95.57      112.92     21.16 o 
   4  20   1      116.04       94.50     20.99 o 
   5  20   1       10.16       13.12     19.04 o 
   6  20   1        1.06       10.38     22.06 o 
  -6  21   1       41.06       16.54     20.70 o 
  -5  21   1       40.76       20.87     19.22 o 
  -4  21   1       46.56       44.95     19.60 o 
  -3  21   1      544.73      484.69     33.32 o 
  -2  21   1       65.87       25.24     23.46 o 
  -1  21   1        9.64       43.87     23.36 o 
   1  21   1        0.09       -5.60     17.58 o 
   2  21   1      616.86      631.24     34.53 o 
   3  21   1      100.88       78.90     20.79 o 
   4  21   1       17.85        1.96     16.68 o 
   5  21   1        0.05      -22.61     18.00 o 
   6  21   1        4.98       -2.09     27.85 o 
  -5  22   1        9.03       22.27     18.55 o 
  -4  22   1      158.40      152.08     24.78 o 
  -3  22   1       37.88        6.70     28.74 o 
  -2  22   1      117.06      125.33     22.33 o 
  -1  22   1      221.80      263.77     61.28 o 
   1  22   1      158.52      199.01     28.90 o 
   2  22   1        8.37       26.71     18.26 o 
   3  22   1        1.20        3.67     17.72 o 
   4  22   1        4.53        8.83     17.62 o 
   5  22   1       15.26      -14.92     18.26 o 
  -5  23   1        8.77       17.04     20.48 o 
  -4  23   1        0.00        1.94     18.55 o 
  -3  23   1        3.18       -2.69     16.51 o 
  -2  23   1       77.09       86.49     26.29 o 
  -1  23   1      198.43      206.96     24.91 o 
   0  23   1       56.00       85.18     35.07 o 
   1  23   1       92.59      132.68     22.08 o 
   2  23   1      247.11      265.68     33.39 o 
   3  23   1      107.93       97.91     22.12 o 
   4  23   1        6.57        9.57     19.29 o 
   5  23   1       18.68       39.90     32.52 o 
  -5  24   1        1.70      -14.82     18.78 o 
  -4  24   1        3.12      -11.80     17.59 o 
  -3  24   1       35.00       30.06     19.04 o 
  -2  24   1       35.55       18.30     18.31 o 
  -1  24   1       13.64       26.90     24.35 o 
   0  24   1      109.62      111.03     26.57 o 
   1  24   1      322.04      297.76     70.15 o 
   2  24   1       27.56       30.28     19.11 o 
   3  24   1       35.43        1.66     18.21 o 
   4  24   1        2.80        4.59     18.08 o 
  -4  25   1       11.01        3.98     18.91 o 
  -3  25   1        9.00      -24.53     16.35 o 
  -2  25   1        0.04       26.86     19.25 o 
  -1  25   1        4.32        5.51     23.46 o 
   0  25   1       69.89       61.25     37.58 o 
   1  25   1      151.97      154.24     31.85 o 
   2  25   1       59.46       51.39     20.72 o 
   3  25   1       14.24       11.34     19.04 o 
   4  25   1        0.05        7.52     23.92 o 
  -3  26   1        4.06       18.14     19.50 o 
  -2  26   1       23.63       33.84     20.72 o 
  -1  26   1      130.23      115.25     43.84 o 
   0  26   1        0.00       12.24     22.98 o 
   1  26   1       34.69       40.09     36.33 o 
   2  26   1       17.14        3.31     19.76 o 
   3  26   1        8.28       28.47     25.50 o 
  -2  27   1       39.06       55.16     28.30 o 
  -1  27   1       95.69      119.00     45.10 o 
   0  27   1        2.12       -0.44     23.72 o 
   1  27   1       26.18        2.51     33.82 o 
   2  27   1        2.23       17.54     38.83 o 
  -1  28   1        4.20      -13.78     33.82 o 
   0  28   1        1.48       12.17     24.75 o 
  -9   0   2       24.81       45.10     38.83 o 
  -8   0   2      350.81      280.60     51.36 o 
  -7   0   2       22.45       21.30     31.32 o 
  -6   0   2       71.81       94.14     19.56 o 
  -5   0   2        8.16      -23.80     17.54 o 
  -4   0   2       93.92       92.88     28.19 o 
  -3   0   2      234.60      233.53     53.24 o 
  -2   0   2     4856.15     4992.53     68.61 o 
  -1   0   2      331.30      340.82     15.66 o 
   1   0   2     4877.01     4802.98     63.89 o 
   2   0   2      451.22      434.02     32.57 o 
   3   0   2     7952.44     7968.78    107.49 o 
   4   0   2     9193.26     8948.46    142.18 o 
   5   0   2      124.81      161.40     19.86 o 
   6   0   2       34.27       42.25     17.76 o 
   7   0   2        0.00      -10.02     27.56 o 
   8   0   2       12.32       18.79     33.82 o 
   9   0   2        1.79      -11.27     36.33 o 
  -9   1   2        6.44       20.96     26.40 o 
  -8   1   2        9.90        9.65     22.47 o 
  -7   1   2       56.12       36.03     22.47 o 
  -6   1   2       57.29       54.53     14.55 o 
  -5   1   2      203.24      183.54     17.53 o 
  -4   1   2       12.75        3.98      8.02 o 
  -3   1   2      275.07      245.67     13.38 o 
  -2   1   2    19207.34    18832.93    148.09 o 
  -1   1   2      498.33      451.62     14.03 o 
   0   1   2     3663.99     3349.22     41.63 o 
   1   1   2      967.52      964.41     19.35 o 
   2   1   2     4896.40     4975.12     48.91 o 
   3   1   2      335.15      359.44     13.67 o 
   4   1   2       56.70       67.53      9.68 o 
   5   1   2     2596.19     2807.28     44.31 o 
   6   1   2        1.96      -10.34     10.15 o 
   7   1   2       87.62       61.97     24.35 o 
   8   1   2        0.00      -16.60     22.55 o 
   9   1   2        2.38       17.96     26.40 o 
  -9   2   2        0.79       34.14     30.69 o 
  -8   2   2       34.66       26.93     23.92 o 
  -7   2   2       17.38       17.31     15.99 o 
  -6   2   2        0.01      -11.48     16.23 o 
  -5   2   2        0.57      -16.47     11.07 o 
  -4   2   2      799.76      747.38     20.61 o 
  -3   2   2       14.68        3.98      6.99 o 
  -2   2   2    27754.89    27006.94    206.80 o 
  -1   2   2    16649.64    16792.50    150.67 o 
   0   2   2      428.03      406.50     10.18 o 
   1   2   2      244.68      259.96     19.17 o 
   2   2   2      795.89      722.54     18.70 o 
   3   2   2      703.31      646.37     16.81 o 
   4   2   2       30.67       44.02     13.20 o 
   5   2   2      586.45      645.34     21.77 o 
   6   2   2      262.07      285.46     23.21 o 
   7   2   2        5.14      -21.20     14.86 o 
   8   2   2        0.56       25.24     24.25 o 
   9   2   2        9.04       51.99     27.46 o 
  -9   3   2       16.31        9.52     26.53 o 
  -8   3   2        0.01       22.23     24.75 o 
  -7   3   2       34.80       73.54     18.80 o 
  -6   3   2       17.75        6.64     17.45 o 
  -5   3   2       38.81       16.27     12.61 o 
  -4   3   2     2043.53     2038.35     33.65 o 
  -3   3   2      369.80      379.97     13.60 o 
  -2   3   2   129494.01   124432.08   1076.15 o 
  -1   3   2      201.53      221.91     12.31 o 
   0   3   2     2078.49     1969.58     32.10 o 
   1   3   2     1536.29     1472.87     22.42 o 
   2   3   2      165.15      179.04     11.18 o 
   3   3   2       85.17       95.88      8.59 o 
   4   3   2       54.09       75.47     10.15 o 
   5   3   2      458.20      493.11     19.52 o 
   6   3   2       20.79        1.75     13.90 o 
   7   3   2        0.97       -1.26     14.70 o 
   8   3   2        0.04        2.06     22.57 o 
   9   3   2        2.22       22.00     26.12 o 
  -9   4   2        4.27        4.73     24.95 o 
  -8   4   2        8.94        6.83     33.82 o 
  -7   4   2       39.20       67.15     18.77 o 
  -6   4   2        2.66        4.91     20.67 o 
  -5   4   2      678.53      669.39     27.94 o 
  -4   4   2       90.82      107.26     15.83 o 
  -3   4   2     1329.28     1291.39     32.87 o 
  -2   4   2    94706.55    92061.73    787.69 o 
  -1   4   2      501.95      442.58     14.67 o 
   0   4   2      295.66      295.86      9.24 o 
   1   4   2     1813.95     1707.19     21.96 o 
   2   4   2      505.25      562.43     13.83 o 
   3   4   2      925.52      940.31     19.98 o 
   4   4   2     1322.78     1415.01     29.11 o 
   5   4   2      241.34      213.74     44.18 o 
   6   4   2       14.14      -14.95     13.45 o 
   7   4   2       82.57      120.42     29.86 o 
   8   4   2        2.20       17.61     23.36 o 
  -9   5   2        2.20       54.70     31.94 o 
  -8   5   2        9.04       21.68     24.25 o 
  -7   5   2        1.39       21.01     25.17 o 
  -6   5   2      133.60      113.29     24.75 o 
  -5   5   2       35.15       23.55     13.70 o 
  -4   5   2     2375.57     2254.97     45.79 o 
  -3   5   2     4118.71     4170.28     59.97 o 
  -2   5   2     7282.04     7324.28     82.40 o 
  -1   5   2     1807.26     1547.49     21.19 o 
   0   5   2     1396.17     1311.71     19.65 o 
   1   5   2      702.25      731.24     17.54 o 
   2   5   2       98.97      114.78      9.81 o 
   3   5   2      471.41      515.22     15.44 o 
   4   5   2     1545.03     1591.76     30.45 o 
   5   5   2      136.35      132.16     17.08 o 
   6   5   2        4.60        5.13     16.86 o 
   7   5   2        0.03      -22.62     15.08 o 
   8   5   2        8.38      -23.51     20.80 o 
  -9   6   2        0.49      -10.78     38.21 o 
  -8   6   2       58.62       43.04     31.11 o 
  -7   6   2        1.24       -1.07     16.49 o 
  -6   6   2       42.90       50.45     21.20 o 
  -5   6   2       58.04       57.69     14.54 o 
  -4   6   2     6357.02     6126.06     65.92 o 
  -3   6   2      765.92      805.68     50.24 o 
  -2   6   2     6837.84     6798.61     79.76 o 
  -1   6   2     2239.73     2331.30     53.88 o 
   0   6   2      111.46      107.95      8.14 o 
   1   6   2      309.71      291.42     17.90 o 
   2   6   2       17.27       23.23      5.51 o 
   3   6   2      824.47      893.26     19.22 o 
   4   6   2        0.05       14.66      8.06 o 
   5   6   2      146.70      155.88     25.52 o 
   6   6   2        8.43       -5.82     13.29 o 
   7   6   2        0.63      -21.75     14.50 o 
   8   6   2        4.70       27.06     28.23 o 
  -9   7   2        1.62       28.15     28.30 o 
  -8   7   2      140.16       66.91     22.44 o 
  -7   7   2       25.85       62.87     19.65 o 
  -6   7   2      712.79      668.99     41.18 o 
  -5   7   2      104.51      142.69     17.77 o 
  -4   7   2     2039.47     2035.79     45.70 o 
  -3   7   2     2236.86     2022.66     40.82 o 
  -2   7   2        9.72       26.74      9.02 o 
  -1   7   2     1444.10     1319.26     21.53 o 
   0   7   2       28.07       34.25      6.85 o 
   1   7   2        5.50        0.62      5.38 o 
   2   7   2      800.44      764.76     16.33 o 
   3   7   2     1087.73     1080.14     21.00 o 
   4   7   2     2126.86     2176.71     46.63 o 
   5   7   2       15.17       10.86     13.02 o 
   6   7   2       14.84        6.51     15.88 o 
   7   7   2       34.20        6.17     20.94 o 
   8   7   2       10.78       19.28     19.71 o 
  -8   8   2        3.30       22.11     24.32 o 
  -7   8   2       63.93       57.74     20.33 o 
  -6   8   2      853.10      889.82     48.23 o 
  -5   8   2      357.99      321.98     23.78 o 
  -4   8   2      174.16      196.15     18.45 o 
  -3   8   2      112.05      140.62     14.93 o 
  -2   8   2     6027.38     5951.03     76.39 o 
  -1   8   2      307.24      277.42     11.58 o 
   0   8   2      523.23      501.61     18.96 o 
   1   8   2     4446.72     4328.48     47.81 o 
   2   8   2       17.79        6.23      7.77 o 
   3   8   2      756.62      705.69     16.83 o 
   4   8   2      571.58      618.05     30.59 o 
   5   8   2       64.35       57.69     17.99 o 
   6   8   2        0.47      -21.43     14.72 o 
   7   8   2        0.24      -25.83     18.78 o 
   8   8   2        4.28        4.71     18.91 o 
  -8   9   2       63.82       54.40     21.60 o 
  -7   9   2      304.84      359.20     61.34 o 
  -6   9   2      107.54      128.04     45.10 o 
  -5   9   2      877.95      845.77     50.83 o 
  -4   9   2      367.80      350.32     22.75 o 
  -3   9   2     4397.84     4327.58     77.26 o 
  -2   9   2      123.93      142.15     14.21 o 
  -1   9   2      117.08      117.33      9.28 o 
   0   9   2      227.54      222.73     13.99 o 
   1   9   2        0.07       -3.33      5.78 o 
   2   9   2       32.63       24.97      9.94 o 
   3   9   2      348.94      370.93     21.15 o 
   4   9   2      141.36      160.30     18.05 o 
   5   9   2       89.00       62.43     16.99 o 
   6   9   2        9.40      -22.57     15.05 o 
   7   9   2        1.14      -22.99     16.87 o 
   8   9   2        1.03      -20.30     28.11 o 
  -8  10   2        0.69      -16.49     16.80 o 
  -7  10   2       30.77       85.77     21.62 o 
  -6  10   2       78.21      111.53     35.07 o 
  -5  10   2     1154.68     1206.24     40.69 o 
  -4  10   2       35.58       30.96     13.25 o 
  -3  10   2     3628.89     3483.60     60.36 o 
  -2  10   2      829.87      772.15     28.17 o 
  -1  10   2      356.60      315.32     18.80 o 
   0  10   2      135.77      148.58     11.11 o 
   1  10   2        6.23        4.23      6.59 o 
   2  10   2       95.22       96.69      9.18 o 
   3  10   2      410.29      366.11     21.48 o 
   4  10   2        0.91      -14.62     10.59 o 
   5  10   2       35.21       20.98     15.15 o 
   6  10   2      125.67      115.87     22.40 o 
   7  10   2        0.57      -12.48     19.18 o 
   8  10   2        3.65       -5.53     19.31 o 
  -8  11   2       10.14        8.09     20.33 o 
  -7  11   2       40.67       37.12     28.16 o 
  -6  11   2      372.79      374.54     83.93 o 
  -5  11   2       19.57       34.59     30.23 o 
  -4  11   2       69.16       44.24     17.33 o 
  -3  11   2     1023.04      931.94     34.85 o 
  -2  11   2     1318.80     1311.62     24.46 o 
  -1  11   2      595.83      640.57     18.80 o 
   0  11   2     1887.86     1964.37     33.22 o 
   1  11   2        0.66      -10.39      6.93 o 
   2  11   2     1550.71     1562.09     28.39 o 
   3  11   2      255.64      251.28     19.35 o 
   4  11   2        8.05       17.89     13.41 o 
   5  11   2      171.30      176.52     22.17 o 
   6  11   2       34.45       30.82     21.08 o 
   7  11   2       25.51       -5.89     18.88 o 
   8  11   2        0.51       -7.92     20.18 o 
  -8  12   2        0.78       23.45     20.17 o 
  -7  12   2       33.64       33.03     19.84 o 
  -6  12   2      207.03      215.54     31.85 o 
  -5  12   2     2920.58     2768.89     63.18 o 
  -4  12   2      112.52      107.21     17.31 o 
  -3  12   2     1002.83      906.97     32.34 o 
  -2  12   2        5.85        3.93      7.20 o 
  -1  12   2        0.69        2.73      7.42 o 
   0  12   2      819.39      777.68     21.97 o 
   1  12   2     2028.78     1915.79     33.32 o 
   2  12   2      514.93      450.96     16.83 o 
   3  12   2       34.38       23.75     11.80 o 
   4  12   2       16.67        3.89     12.91 o 
   5  12   2        1.00      -20.70     13.80 o 
   6  12   2        5.38      -11.36     16.51 o 
   7  12   2        0.18      -12.75     17.73 o 
   8  12   2        0.14       -7.75     19.86 o 
  -8  13   2        0.30       10.79     44.11 o 
  -7  13   2       46.80       36.17     20.59 o 
  -6  13   2       21.77        9.82     22.57 o 
  -5  13   2       10.00       78.44     19.90 o 
  -4  13   2      115.72      114.87     18.19 o 
  -3  13   2        9.06       15.37     12.44 o 
  -2  13   2        1.79       -9.91      6.68 o 
  -1  13   2      534.37      486.76     18.37 o 
   0  13   2      186.78      193.33     24.77 o 
   1  13   2     2976.80     3284.83     46.83 o 
   2  13   2      153.69      159.31     16.35 o 
   3  13   2      207.98      209.19     18.78 o 
   4  13   2        0.26        1.38     13.64 o 
   5  13   2        8.94      -14.04     18.66 o 
   6  13   2        3.77      -27.00     19.62 o 
   7  13   2       23.58       -0.27     19.17 o 
   8  13   2       34.39       25.63     25.23 o 
  -8  14   2        0.29        9.96     19.73 o 
  -7  14   2        0.12        1.91     18.78 o 
  -6  14   2      127.79      148.63     29.96 o 
  -5  14   2      377.99      437.71     37.96 o 
  -4  14   2      733.50      677.56     32.43 o 
  -3  14   2       56.46       49.42     14.63 o 
  -2  14   2       74.57       75.25     14.86 o 
  -1  14   2       53.96       67.29     16.45 o 
   0  14   2      248.63      248.71     15.60 o 
   1  14   2      585.49      620.94     21.21 o 
   2  14   2       16.30       36.00     12.51 o 
   3  14   2       74.84      108.38     19.63 o 
   4  14   2        0.50      -23.05     15.37 o 
   5  14   2        6.00       -0.28     17.35 o 
   6  14   2       25.25        4.56     17.86 o 
   7  14   2        0.00      -23.80     18.08 o 
  -7  15   2       11.78        8.24     19.50 o 
  -6  15   2      271.18      217.15     32.63 o 
  -5  15   2      322.91      342.68     35.67 o 
  -4  15   2      319.24      314.37     26.41 o 
  -3  15   2      278.12      271.98     23.08 o 
  -2  15   2      333.92      371.85     24.23 o 
  -1  15   2       54.81       43.58     10.15 o 
   0  15   2      147.63      104.44     16.41 o 
   1  15   2      350.07      341.35     23.87 o 
   2  15   2      162.85      142.68     17.24 o 
   3  15   2        0.13       11.86     12.86 o 
   4  15   2       45.77       50.68     18.28 o 
   5  15   2        3.82      -15.71     16.60 o 
   6  15   2        5.63      -25.21     16.81 o 
   7  15   2       27.74       20.17     21.93 o 
  -7  16   2        1.89      -11.44     18.92 o 
  -6  16   2      103.11       88.56     22.17 o 
  -5  16   2      485.77      461.73     40.24 o 
  -4  16   2      538.10      597.91     48.81 o 
  -3  16   2      527.31      533.73     31.28 o 
  -2  16   2       47.89       60.81     23.46 o 
  -1  16   2       87.40       65.42     11.54 o 
   0  16   2       83.22       77.02     12.84 o 
   1  16   2      793.81      780.58     24.95 o 
   2  16   2        3.96       10.86     11.97 o 
   3  16   2      648.09      627.78     30.54 o 
   4  16   2       35.68       32.03     16.94 o 
   5  16   2       10.58       20.86     18.78 o 
   6  16   2       20.58        7.10     19.53 o 
   7  16   2       28.00        3.99     20.79 o 
  -7  17   2        0.23      -25.41     16.94 o 
  -6  17   2       22.67       13.60     19.11 o 
  -5  17   2     1059.51     1037.30     52.25 o 
  -4  17   2      189.02      200.18     25.63 o 
  -3  17   2      276.17      280.63     25.99 o 
  -2  17   2      114.52      100.63     21.75 o 
  -1  17   2        1.23      -12.95      8.63 o 
   0  17   2        3.46        9.11     11.74 o 
   1  17   2      127.88      139.96     21.18 o 
   2  17   2      865.50      840.17     32.96 o 
   3  17   2       30.70       33.27     18.73 o 
   4  17   2       24.95       26.28     23.33 o 
   5  17   2       18.10        4.50     17.59 o 
   6  17   2       17.95       18.99     21.16 o 
   7  17   2       16.84       20.69     21.67 o 
  -7  18   2       10.63       12.93     20.75 o 
  -6  18   2        5.31       20.78     19.44 o 
  -5  18   2       26.89       36.69     22.98 o 
  -4  18   2      160.76      203.06     47.60 o 
  -3  18   2        2.79       -3.90     15.88 o 
  -2  18   2      245.29      234.18     24.78 o 
  -1  18   2       84.99       88.93     17.77 o 
   0  18   2      311.63      279.44     26.30 o 
   1  18   2      367.42      344.33     26.83 o 
   2  18   2      306.72      327.91     25.81 o 
   3  18   2       92.41       85.12     19.51 o 
   4  18   2       25.60        7.48     17.56 o 
   5  18   2        3.63        3.40     18.05 o 
   6  18   2        3.55       10.51     19.28 o 
  -6  19   2        2.75       13.35     18.62 o 
  -5  19   2       79.17       58.94     24.95 o 
  -4  19   2      181.66      133.35     27.64 o 
  -3  19   2      442.49      354.51     28.88 o 
  -2  19   2        8.87       17.10     15.88 o 
  -1  19   2      155.31      137.36     20.22 o 
   0  19   2        1.55      -25.45     16.97 o 
   1  19   2     1299.38     1263.86     40.53 o 
   2  19   2       60.19       75.90     19.35 o 
   3  19   2       13.79       18.87     16.92 o 
   4  19   2       26.09        5.37     16.73 o 
   5  19   2       71.36       52.21     20.67 o 
   6  19   2        9.29      -20.78     18.42 o 
  -6  20   2        0.05      -20.91     22.94 o 
  -5  20   2       25.29       45.60     20.75 o 
  -4  20   2       73.13       51.36     34.45 o 
  -3  20   2      311.46      330.79     35.30 o 
  -2  20   2       12.88       15.68     17.04 o 
  -1  20   2      144.48      139.00     21.16 o 
   0  20   2       13.22       28.62     17.12 o 
   1  20   2       21.96       25.65     24.96 o 
   2  20   2      102.31      125.95     33.20 o 
   3  20   2      305.36      228.96     25.06 o 
   4  20   2        7.03        7.95     17.26 o 
   5  20   2        3.72      -10.04     18.26 o 
   6  20   2       21.84       15.08     24.25 o 
  -6  21   2        1.41       10.22     20.00 o 
  -5  21   2        6.31       10.21     19.74 o 
  -4  21   2        0.45       -2.67     21.30 o 
  -3  21   2      188.50      164.43     28.78 o 
  -2  21   2       43.55       42.92     23.46 o 
  -1  21   2      300.71      345.88     34.98 o 
   1  21   2      640.10      715.51     34.46 o 
   2  21   2      449.09      486.82     32.26 o 
   3  21   2       32.00       41.00     18.78 o 
   4  21   2       36.95       17.62     17.72 o 
   5  21   2        9.26       -0.17     18.78 o 
   6  21   2        0.96        1.55     24.25 o 
  -5  22   2       12.58       17.58     19.22 o 
  -4  22   2       94.63      103.50     28.30 o 
  -3  22   2        0.00       -3.13     20.37 o 
  -2  22   2       90.41       95.49     26.03 o 
  -1  22   2       38.85       35.07     22.09 o 
   0  22   2      186.67      202.93     40.09 o 
   1  22   2       21.41       33.88     17.24 o 
   2  22   2      233.10      215.81     35.22 o 
   3  22   2       83.94       65.02     20.25 o 
   4  22   2       14.20       -6.65     17.53 o 
   5  22   2        7.45      -16.60     20.76 o 
  -5  23   2       16.86       12.56     19.22 o 
  -4  23   2       66.06       52.78     21.09 o 
  -3  23   2        0.21        1.88     20.37 o 
  -2  23   2       36.09       73.82     26.12 o 
  -1  23   2       65.69       61.32     45.10 o 
   0  23   2      303.86      290.62     46.35 o 
   1  23   2      259.30      293.50     27.72 o 
   2  23   2      151.37      162.01     24.45 o 
   3  23   2        2.30        3.31     17.83 o 
   4  23   2        2.46      -11.40     21.69 o 
   5  23   2       15.60        7.07     31.32 o 
  -5  24   2        4.38        4.79     19.89 o 
  -4  24   2        0.34       -9.81     17.96 o 
  -3  24   2       41.62       39.74     21.93 o 
  -2  24   2       38.92       75.59     21.27 o 
  -1  24   2      219.82      247.27     35.30 o 
   0  24   2       51.50       93.82     26.12 o 
   1  24   2      394.07      352.82     38.49 o 
   2  24   2       17.31       -2.25     19.13 o 
   3  24   2       24.58       14.41     23.92 o 
   4  24   2        0.16       16.61     23.87 o 
  -4  25   2       16.94        1.90     19.76 o 
  -3  25   2        0.37        5.61     18.72 o 
  -2  25   2       34.95       17.36     19.28 o 
  -1  25   2       25.65       18.79     35.07 o 
   0  25   2       74.12      128.83     51.99 o 
   1  25   2        2.45       16.50     23.46 o 
   2  25   2        1.69      -25.51     20.80 o 
   3  25   2        2.11      -11.64     22.47 o 
   4  25   2       27.34        2.03     48.85 o 
  -3  26   2       26.53       19.43     20.40 o 
  -2  26   2        1.54       -4.64     18.78 o 
  -1  26   2       45.64       80.17     40.09 o 
   0  26   2        1.90       31.60     25.23 o 
   1  26   2       66.39        1.25     36.33 o 
   2  26   2       57.40      102.85     30.32 o 
   3  26   2        0.10       -7.61     23.46 o 
  -2  27   2        1.58       22.67     27.42 o 
  -1  27   2      222.98      197.92     50.11 o 
   0  27   2       96.10      105.22     41.34 o 
   2  27   2        0.67       -2.51     35.07 o 
  -1  28   2       29.54       71.40     43.84 o 
   0  28   2        3.17       -2.51     36.33 o 
  -9   1   3        0.44       17.93     25.64 o 
  -8   1   3        9.38        7.59     38.21 o 
  -7   1   3       34.81       19.16     21.04 o 
  -6   1   3       12.77       18.02     18.16 o 
  -5   1   3      218.54      209.34     15.18 o 
  -4   1   3      595.17      566.02     19.30 o 
  -3   1   3     5186.72     5262.93     55.83 o 
  -2   1   3     2639.22     2637.43     31.59 o 
  -1   1   3     1430.87     1368.33     17.45 o 
   0   1   3       28.64       39.40      4.34 o 
   1   1   3      268.10      261.32     11.21 o 
   2   1   3     1643.40     1592.13     27.66 o 
   3   1   3      450.35      471.38     15.30 o 
   4   1   3        0.59       13.04      7.96 o 
   5   1   3      158.10      180.95     14.60 o 
   6   1   3      420.27      425.85     25.78 o 
   7   1   3        4.55       -0.42     26.31 o 
   8   1   3        7.47       32.12     24.61 o 
  -9   2   3       13.25       34.91     28.81 o 
  -8   2   3        0.38       -0.49     25.05 o 
  -7   2   3       40.07       17.16     38.83 o 
  -6   2   3      228.18      261.35     25.80 o 
  -5   2   3        8.03        6.90      9.26 o 
  -4   2   3     1603.29     1363.42     27.99 o 
  -3   2   3    12351.09    12417.08    108.38 o 
  -2   2   3        9.04       10.85      9.22 o 
  -1   2   3    12421.20    12350.96     98.28 o 
   0   2   3     2067.17     1950.62     25.77 o 
   1   2   3      193.61      199.31     11.43 o 
   2   2   3      125.27      133.52      8.70 o 
   3   2   3      117.46      141.41     10.67 o 
   4   2   3      656.10      692.19     24.59 o 
   5   2   3       25.93       29.73     10.17 o 
   6   2   3       69.07       71.62     21.90 o 
   7   2   3        8.14        6.00     21.20 o 
   8   2   3       39.33       29.65     24.95 o 
  -9   3   3        0.74       30.69     25.69 o 
  -8   3   3        8.99       48.81     25.64 o 
  -7   3   3        1.09        7.81     20.46 o 
  -6   3   3       75.63       51.20     16.32 o 
  -5   3   3      160.92      171.56     18.82 o 
  -4   3   3      291.03      270.05     18.08 o 
  -3   3   3     1133.02     1099.82     21.67 o 
  -2   3   3      656.03      676.77     15.23 o 
  -1   3   3     1465.51     1371.50     18.60 o 
   0   3   3     1801.36     1730.67     25.18 o 
   1   3   3     5538.49     5558.29     50.75 o 
   2   3   3      408.81      434.11     13.22 o 
   3   3   3      613.20      670.90     17.69 o 
   4   3   3     1861.27     2027.80     34.28 o 
   5   3   3      370.45      334.83     27.84 o 
   6   3   3        0.40        7.68     14.32 o 
   7   3   3        4.96       -5.66     17.86 o 
   8   3   3       19.40       33.09     26.53 o 
  -9   4   3        1.17       -5.98     23.36 o 
  -8   4   3        0.27       18.79     23.92 o 
  -7   4   3       12.14       43.02     23.36 o 
  -6   4   3      126.42      134.30     21.62 o 
  -5   4   3      240.02      273.24     21.18 o 
  -4   4   3        7.22       -1.88      8.32 o 
  -3   4   3     5782.65     5726.12     79.74 o 
  -2   4   3     3715.48     3630.41     39.73 o 
  -1   4   3      441.92      399.00     10.74 o 
   0   4   3       36.77       16.80      6.58 o 
   1   4   3     6325.16     6127.17     76.30 o 
   2   4   3      676.15      642.56     20.09 o 
   3   4   3     3709.83     3986.67     47.10 o 
   4   4   3     2105.03     2514.68     38.57 o 
   5   4   3        0.12      -13.08     10.59 o 
   6   4   3        0.68        1.27     13.97 o 
   7   4   3        2.97       -4.26     15.53 o 
   8   4   3        0.57      -10.02     22.14 o 
  -9   5   3       61.83       51.12     31.32 o 
  -8   5   3        9.29      -16.36     28.19 o 
  -7   5   3      409.20      415.47     38.52 o 
  -6   5   3        0.08       -8.49     14.13 o 
  -5   5   3       55.40       63.11     15.35 o 
  -4   5   3      608.37      654.15     19.78 o 
  -3   5   3     1907.47     1976.06     29.51 o 
  -2   5   3      677.24      675.29     15.55 o 
  -1   5   3     4153.03     3907.52     53.34 o 
   0   5   3      580.27      513.98     12.47 o 
   1   5   3     8623.16     8349.63     73.53 o 
   2   5   3      360.12      297.56     11.56 o 
   3   5   3    11040.60    11806.58    153.47 o 
   4   5   3     2123.06     2304.39     36.76 o 
   5   5   3      115.82      105.88     16.60 o 
   6   5   3        0.67      -19.29     12.86 o 
   7   5   3        1.25      -21.98     14.66 o 
   8   5   3        0.00       16.47     24.35 o 
  -9   6   3       24.98       14.77     25.64 o 
  -8   6   3       52.76       23.21     19.94 o 
  -7   6   3      513.37      464.89     40.24 o 
  -6   6   3      658.14      683.64     36.24 o 
  -5   6   3      245.04      247.99     20.87 o 
  -4   6   3      119.12       91.30     30.08 o 
  -3   6   3     1952.47     1868.83     37.98 o 
  -2   6   3      918.47      940.87     24.77 o 
  -1   6   3     3268.32     3209.99     36.38 o 
   0   6   3     5409.15     5026.24     56.38 o 
   1   6   3       14.97        3.27      5.15 o 
   2   6   3      883.03      857.36     17.83 o 
   3   6   3     2348.72     2456.02     34.71 o 
   4   6   3       22.11       25.26      8.65 o 
   5   6   3       42.56       28.03     13.90 o 
   6   6   3        1.98      -25.95     21.93 o 
   7   6   3        0.41      -12.43     15.66 o 
   8   6   3        0.27      -13.73     17.62 o 
  -9   7   3       14.82      -27.20     22.47 o 
  -8   7   3        6.80       28.44     19.08 o 
  -7   7   3      107.97      184.80     66.39 o 
  -6   7   3      507.10      542.58     41.30 o 
  -5   7   3      152.45      155.80     18.55 o 
  -4   7   3      111.38      155.40     16.99 o 
  -3   7   3       30.43       43.22     17.86 o 
  -2   7   3     2530.51     2397.40     47.62 o 
  -1   7   3     3016.10     2957.84     35.90 o 
   0   7   3     4101.20     3965.88     43.91 o 
   1   7   3        1.16       -5.08      5.08 o 
   2   7   3       42.54       48.49      7.28 o 
   3   7   3      538.16      493.84     20.43 o 
   4   7   3       73.90       88.99     15.15 o 
   5   7   3       13.87       14.67     13.25 o 
   6   7   3       39.29       44.84     17.77 o 
   7   7   3        8.12      -23.99     16.38 o 
   8   7   3        4.90        6.19     19.11 o 
  -8   8   3       27.27       29.52     20.63 o 
  -7   8   3      132.93      161.61     31.00 o 
  -6   8   3        2.97       24.18     22.23 o 
  -5   8   3       48.76       76.54     16.00 o 
  -4   8   3      797.09      843.78     38.85 o 
  -3   8   3     9445.39     9042.54    152.83 o 
  -2   8   3       58.76       67.58      7.61 o 
  -1   8   3      397.68      410.13     16.06 o 
   0   8   3     2033.50     1949.05     29.15 o 
   1   8   3     3349.50     3472.48     41.51 o 
   2   8   3     1700.21     1840.49     28.66 o 
   3   8   3      691.74      729.81     18.59 o 
   4   8   3      100.32       88.21     20.79 o 
   5   8   3       32.38        9.70     14.21 o 
   6   8   3        0.35        0.35     15.48 o 
   7   8   3       11.01      -10.58     17.13 o 
   8   8   3        5.09       23.37     20.09 o 
  -8   9   3        0.01        3.97     18.45 o 
  -7   9   3      373.70      319.62     36.28 o 
  -6   9   3      350.09      344.75     29.08 o 
  -5   9   3      547.23      539.01     29.34 o 
  -4   9   3      615.83      699.51     30.53 o 
  -3   9   3    16240.20    15224.44    163.16 o 
  -2   9   3       29.55       16.03      6.61 o 
  -1   9   3     1764.86     1747.10     34.72 o 
   0   9   3      299.12      287.62     13.19 o 
   1   9   3      759.72      788.93     19.07 o 
   2   9   3      697.33      692.59     18.63 o 
   3   9   3      164.65      203.43     17.33 o 
   4   9   3        0.96        6.17     12.18 o 
   5   9   3       25.87       -1.97     16.96 o 
   6   9   3      227.64      222.73     24.96 o 
   7   9   3       36.37       29.79     18.92 o 
   8   9   3        8.23      -12.88     18.72 o 
  -8  10   3        1.65       16.53     20.09 o 
  -7  10   3      930.63      859.34     71.40 o 
  -6  10   3      294.40      268.53     33.18 o 
  -5  10   3      666.90      672.84     32.24 o 
  -4  10   3     1515.13     1522.90     82.30 o 
  -3  10   3     4487.61     4291.74     84.98 o 
  -2  10   3      648.75      618.67     17.72 o 
  -1  10   3      710.91      719.43     19.09 o 
   0  10   3     4947.50     4941.87     56.49 o 
   1  10   3       43.01       42.46      8.31 o 
   2  10   3     1330.45     1396.34     30.74 o 
   3  10   3      158.55      179.54     17.42 o 
   4  10   3       69.68       64.03     17.75 o 
   5  10   3      106.71      115.12     19.76 o 
   6  10   3      134.48      101.85     21.60 o 
   7  10   3        5.87       16.37     18.60 o 
   8  10   3        2.30        3.16     19.64 o 
  -8  11   3       45.43       57.93     22.35 o 
  -7  11   3      261.71      329.77     85.18 o 
  -6  11   3     1918.46     2032.33     64.84 o 
  -5  11   3       47.97       48.76     23.01 o 
  -4  11   3       34.83       55.00     14.23 o 
  -3  11   3      947.72      951.69     32.43 o 
  -2  11   3      714.72      682.96     18.59 o 
  -1  11   3     1045.06     1051.44     23.38 o 
   0  11   3      947.61     1063.37     24.59 o 
   1  11   3       56.88       53.86      9.54 o 
   2  11   3      675.56      650.31     19.39 o 
   3  11   3       95.83      105.42     15.45 o 
   4  11   3        0.01       -4.83     12.18 o 
   5  11   3       90.76       75.88     19.33 o 
   6  11   3      116.75       99.03     22.35 o 
   7  11   3        7.03       -1.25     19.29 o 
   8  11   3        0.55       -5.82     20.22 o 
  -8  12   3       45.07       29.88     23.28 o 
  -7  12   3       27.72       26.08     24.75 o 
  -6  12   3      786.31      916.41     40.95 o 
  -5  12   3     1605.54     1578.47     47.69 o 
  -4  12   3        5.26       19.34     13.90 o 
  -3  12   3       36.11       47.55     16.23 o 
  -2  12   3      390.25      386.38     15.73 o 
  -1  12   3      991.70      993.32     23.80 o 
   0  12   3      134.85      128.65     12.40 o 
   1  12   3       25.32       13.92      9.40 o 
   2  12   3        4.41       -0.26      7.60 o 
   3  12   3        8.95        8.38     11.02 o 
   4  12   3        1.06      -16.50     12.44 o 
   5  12   3       11.99       36.92     17.80 o 
   6  12   3        1.92        3.70     18.26 o 
   7  12   3       20.86       -4.65     19.50 o 
   8  12   3        6.72       12.40     21.09 o 
  -8  13   3        3.59       -9.17     22.54 o 
  -7  13   3       18.30       19.42     29.44 o 
  -6  13   3       13.62       16.91     22.14 o 
  -5  13   3      130.43      167.98     23.19 o 
  -4  13   3      264.98      264.87     26.41 o 
  -3  13   3       83.35       88.98     17.72 o 
  -2  13   3      479.35      466.44     17.53 o 
  -1  13   3      355.29      348.88     17.00 o 
   0  13   3       10.89        0.16      8.40 o 
   1  13   3      559.55      593.36     20.15 o 
   2  13   3     1453.44     1347.02     36.34 o 
   3  13   3        0.35       -6.98     11.15 o 
   4  13   3      120.28      105.35     18.69 o 
   5  13   3      124.53      120.80     21.48 o 
   6  13   3       17.24        1.81     24.08 o 
   7  13   3       11.40       -4.44     18.91 o 
  -8  14   3        0.09       -1.13     19.65 o 
  -7  14   3       42.03       58.62     32.57 o 
  -6  14   3      330.31      230.98     33.62 o 
  -5  14   3      183.43      166.14     23.80 o 
  -4  14   3      423.49      454.69     29.24 o 
  -3  14   3       23.66       13.37     12.54 o 
  -2  14   3       83.64      116.01     16.38 o 
  -1  14   3      207.49      239.93     14.98 o 
   0  14   3      473.32      501.54     19.88 o 
   1  14   3      981.22     1002.21     26.16 o 
   2  14   3      109.74      102.57     15.02 o 
   3  14   3       47.60       55.68     14.74 o 
   4  14   3        8.18        0.00     14.66 o 
   5  14   3        3.20      -19.28     15.82 o 
   6  14   3       53.35       49.67     21.35 o 
   7  14   3        8.76      -23.89     18.45 o 
  -7  15   3       16.16       22.76     20.08 o 
  -6  15   3       13.18       21.22     22.98 o 
  -5  15   3      107.76      146.89     42.89 o 
  -4  15   3     1528.83     1576.54     47.75 o 
  -3  15   3      145.44      130.41     22.41 o 
  -2  15   3       92.82       89.95     15.59 o 
  -1  15   3     1157.70     1112.09     27.73 o 
   0  15   3      938.01      946.39     30.39 o 
   1  15   3      178.96      177.65     17.47 o 
   2  15   3        1.97       -2.83     11.02 o 
   3  15   3       32.63       24.23     19.09 o 
   4  15   3        0.00       -4.94     15.27 o 
   5  15   3        4.04      -22.32     16.38 o 
   6  15   3        0.04       -7.33     17.68 o 
   7  15   3       43.57       39.10     22.56 o 
  -7  16   3        1.23       -4.16     18.60 o 
  -6  16   3      224.65      187.01     31.36 o 
  -5  16   3      581.43      653.51     37.30 o 
  -4  16   3      196.03      198.07     43.44 o 
  -3  16   3      466.67      447.61     28.57 o 
  -2  16   3      131.58      111.55     17.33 o 
  -1  16   3        0.92        4.23      8.77 o 
   0  16   3        5.24        3.78     10.67 o 
   1  16   3      116.19      139.48     14.25 o 
   2  16   3      261.43      279.57     21.97 o 
   3  16   3      140.91      149.75     19.89 o 
   4  16   3       17.49        2.80     16.83 o 
   5  16   3       15.59       -0.70     16.83 o 
   6  16   3        0.26        1.31     20.00 o 
   7  16   3       37.89       44.98     23.43 o 
  -7  17   3        0.61       -8.50     19.22 o 
  -6  17   3       63.51       42.42     38.83 o 
  -5  17   3      260.33      278.28     28.27 o 
  -4  17   3       42.30       51.71     18.92 o 
  -3  17   3      229.50      233.36     23.84 o 
  -2  17   3       28.44       20.37     14.07 o 
  -1  17   3      132.55      142.70     14.43 o 
   0  17   3       26.82       26.37     13.07 o 
   1  17   3      653.91      636.79     44.48 o 
   2  17   3       67.64      104.24     17.73 o 
   3  17   3        0.79       -2.02     13.80 o 
   4  17   3        1.44       -7.83     15.99 o 
   5  17   3        0.81      -23.39     16.38 o 
   6  17   3       70.51       85.74     38.25 o 
   7  17   3        2.32       16.04     27.29 o 
  -7  18   3        0.03      -20.86     17.86 o 
  -6  18   3       58.13       35.03     26.03 o 
  -5  18   3      244.60      179.35     30.08 o 
  -4  18   3        0.52       10.37     16.73 o 
  -3  18   3       14.43       20.57     16.57 o 
  -2  18   3      246.92      223.90     22.99 o 
  -1  18   3      243.78      237.47     22.17 o 
   0  18   3       52.81       54.18     14.63 o 
   1  18   3       48.83       55.18     32.49 o 
   2  18   3      295.53      311.36     24.70 o 
   3  18   3       98.75       88.00     19.78 o 
   4  18   3        6.73      -21.20     14.13 o 
   5  18   3       12.91       46.21     20.70 o 
   6  18   3       36.30       14.92     28.81 o 
  -6  19   3        0.00       28.16     23.87 o 
  -5  19   3        1.21      -12.87     19.43 o 
  -4  19   3      117.91       85.22     21.84 o 
  -3  19   3      283.82      258.75     26.25 o 
  -2  19   3        6.12        7.09     16.14 o 
  -1  19   3       20.85       31.84     19.61 o 
   0  19   3      201.84      201.80     24.53 o 
   1  19   3      192.83      215.50     37.51 o 
   2  19   3      137.91      146.41     26.02 o 
   3  19   3        1.06       -9.90     15.97 o 
   4  19   3        6.82      -13.48     16.32 o 
   5  19   3        6.26      -27.41     18.28 o 
   6  19   3        8.05       11.05     24.35 o 
  -6  20   3       53.89       49.15     21.48 o 
  -5  20   3        6.06        8.05     21.69 o 
  -4  20   3       19.90       36.69     19.50 o 
  -3  20   3       62.34       67.90     19.71 o 
  -2  20   3       10.94       -1.39     15.15 o 
  -1  20   3      157.49      175.18     22.12 o 
   0  20   3       16.04        6.79     16.76 o 
   1  20   3      712.33      793.03     75.86 o 
   2  20   3      123.96      160.55     22.13 o 
   3  20   3      128.68      138.07     27.10 o 
   4  20   3        9.83       -4.13     16.73 o 
   5  20   3       11.27      -17.28     21.69 o 
   6  20   3        0.90      -12.65     21.96 o 
  -6  21   3        0.11      -22.57     16.64 o 
  -5  21   3       23.06        8.62     22.09 o 
  -4  21   3       17.22       -5.57     20.80 o 
  -3  21   3       58.64       44.89     18.78 o 
  -2  21   3      119.24      140.05     22.61 o 
  -1  21   3       28.06       35.73     17.26 o 
   0  21   3      243.95      219.22     38.83 o 
   1  21   3      212.77      250.96     25.18 o 
   2  21   3      158.84      191.32     23.62 o 
   3  21   3       13.70       -3.59     16.72 o 
   4  21   3       15.04       43.78     24.75 o 
   5  21   3        0.08       -4.05     22.47 o 
  -5  22   3       52.42       30.31     24.75 o 
  -4  22   3        0.13       14.37     22.57 o 
  -3  22   3       24.74       62.41     24.75 o 
  -2  22   3      123.11       94.43     22.08 o 
  -1  22   3        6.15        6.45     16.38 o 
   0  22   3      116.30      101.47     32.57 o 
   1  22   3       51.20       51.20     18.65 o 
   2  22   3       15.90       15.58     17.08 o 
   3  22   3        3.76       -0.23     21.93 o 
   4  22   3        3.28       -8.69     25.68 o 
   5  22   3        6.57      -22.55     22.14 o 
  -5  23   3        1.91        2.74     19.28 o 
  -4  23   3       12.38       -3.94     22.55 o 
  -3  23   3       12.36       16.73     22.47 o 
  -2  23   3        6.68        6.26     22.55 o 
  -1  23   3       12.86       11.20     33.20 o 
   0  23   3       47.72      122.76     36.33 o 
   1  23   3       56.89       71.32     20.26 o 
   2  23   3       51.05       59.22     25.28 o 
   3  23   3        2.54       48.85     24.80 o 
   4  23   3        3.97       10.02     23.03 o 
   5  23   3        2.79       20.12     27.01 o 
  -5  24   3       20.04       -2.13     19.73 o 
  -4  24   3        0.60      -15.08     22.09 o 
  -3  24   3        8.67        2.79     22.83 o 
  -2  24   3      212.00      199.15     33.21 o 
  -1  24   3        1.13       13.78     32.57 o 
   0  24   3      338.41      372.04     51.36 o 
   1  24   3        0.28       -3.76     35.07 o 
   2  24   3        0.47       15.55     22.47 o 
   3  24   3        3.10       -3.06     31.94 o 
   4  24   3        5.17        4.33     25.23 o 
  -4  25   3        0.01        0.47     18.91 o 
  -3  25   3      135.86      193.37     58.25 o 
  -2  25   3       74.41       97.30     29.58 o 
  -1  25   3       18.98       -5.01     31.32 o 
   0  25   3       43.51       38.83     33.82 o 
   1  25   3       42.59        1.25     33.82 o 
   2  25   3        1.97        0.28     23.46 o 
   3  25   3        1.77       -5.11     23.80 o 
   4  25   3        5.31       67.07     28.78 o 
  -3  26   3        0.38       17.54     20.36 o 
  -2  26   3       61.23      100.21     41.34 o 
  -1  26   3        0.11      -40.09     31.32 o 
   0  26   3       85.50      111.49     43.84 o 
   1  26   3       29.66       42.59     38.83 o 
   2  26   3       24.11       31.91     26.12 o 
   3  26   3        0.04       22.11     25.23 o 
  -2  27   3       34.63       61.38     41.34 o 
  -1  27   3       24.70       17.54     37.58 o 
   0  27   3      108.76      117.75     45.10 o 
   2  27   3        1.22        5.01     37.58 o 
  -1  28   3       74.04       80.17     46.35 o 
   0  28   3       11.57       58.88     40.09 o 
  -9   0   4       21.11       93.95     40.09 o 
  -8   0   4      178.09      182.89     45.10 o 
  -7   0   4       61.77       63.89     33.82 o 
  -6   0   4      172.74      152.72     22.83 o 
  -5   0   4        9.30        6.26     13.54 o 
  -4   0   4       48.91       43.62     14.98 o 
  -3   0   4      921.36      924.88     29.19 o 
  -2   0   4     9610.96     9457.07    116.04 o 
   0   0   4     2820.67     2839.81     58.88 o 
   1   0   4     1904.67     2021.87     41.96 o 
   2   0   4      506.01      493.94     19.49 o 
   3   0   4       18.97       -0.63      8.86 o 
   4   0   4      301.50      292.32     21.58 o 
   5   0   4       10.16       13.82     13.71 o 
   6   0   4      114.28      101.05     20.14 o 
   7   0   4       16.28       21.30     30.06 o 
   8   0   4        0.56       11.27     31.32 o 
  -9   1   4        8.67       33.88     27.81 o 
  -8   1   4        6.71       39.87     23.36 o 
  -7   1   4        9.49        9.86     20.32 o 
  -6   1   4       87.12      114.12     14.83 o 
  -5   1   4      266.28      286.05     23.20 o 
  -4   1   4        9.16        0.72      8.44 o 
  -3   1   4        4.98       13.78      7.13 o 
  -2   1   4      149.13      148.91      8.74 o 
  -1   1   4      299.46      380.79     36.70 o 
   0   1   4     5452.10     5032.42     52.80 o 
   1   1   4      180.24      153.16      7.89 o 
   2   1   4       85.17       98.09     11.14 o 
   3   1   4       36.16       44.05      7.73 o 
   4   1   4       85.34       82.62     10.17 o 
   5   1   4      436.91      386.70     28.21 o 
   6   1   4        0.34      -10.26     10.43 o 
   7   1   4        1.66        5.22     20.69 o 
   8   1   4        0.94       30.09     25.23 o 
  -9   2   4        8.74       23.70     27.01 o 
  -8   2   4       45.96       17.42     28.19 o 
  -7   2   4        0.30      -17.96     21.92 o 
  -6   2   4       41.93       53.87     26.57 o 
  -5   2   4       13.87       15.52      9.94 o 
  -4   2   4      294.34      326.90     34.53 o 
  -3   2   4       11.49        3.39      6.87 o 
  -2   2   4        8.55        4.47      5.41 o 
  -1   2   4     2885.04     2786.00     29.83 o 
   0   2   4     2095.74     1939.84     30.54 o 
   1   2   4      106.90      105.89     11.39 o 
   2   2   4        5.17        6.27      5.18 o 
   3   2   4     2372.49     2519.68     35.79 o 
   4   2   4      129.28      118.06     11.64 o 
   5   2   4       31.94       22.04      9.99 o 
   6   2   4       29.50       27.60     14.86 o 
   7   2   4        1.55       -2.07     20.32 o 
   8   2   4        2.55       42.20     25.23 o 
  -9   3   4        6.44       41.52     45.10 o 
  -8   3   4       64.67       72.47     26.18 o 
  -7   3   4       16.44       -3.38     43.22 o 
  -6   3   4       32.04       19.34     15.15 o 
  -5   3   4       16.97       24.66     10.43 o 
  -4   3   4      669.31      750.53     21.64 o 
  -3   3   4      127.96      112.96      9.68 o 
  -2   3   4     1040.43     1011.59     21.22 o 
  -1   3   4       53.59       54.43      7.41 o 
   0   3   4     2050.36     1847.73     28.65 o 
   1   3   4      423.55      487.16     12.42 o 
   2   3   4     1431.28     1503.16     23.79 o 
   3   3   4      534.90      559.95     17.45 o 
   4   3   4      221.59      222.38     14.83 o 
   5   3   4       94.42       87.45     12.06 o 
   6   3   4      108.29      111.45     18.50 o 
   7   3   4        8.02       -2.75     15.38 o 
   8   3   4        2.15       40.04     25.50 o 
  -9   4   4        3.49       41.94     27.08 o 
  -8   4   4      557.55      580.51     58.25 o 
  -7   4   4        2.51        5.33     20.46 o 
  -6   4   4       44.57       36.09     18.36 o 
  -5   4   4        7.20        1.48      9.00 o 
  -4   4   4      106.65      102.79     10.89 o 
  -3   4   4       26.54        4.48      8.14 o 
  -2   4   4    11777.64    11612.57     99.13 o 
  -1   4   4      901.46      842.06     15.81 o 
   0   4   4      211.56      214.53     11.71 o 
   1   4   4    18260.62    17859.73    141.79 o 
   2   4   4     2932.77     3182.32     37.89 o 
   3   4   4       39.33       39.98      8.26 o 
   4   4   4      538.73      575.74     19.46 o 
   5   4   4        6.85       26.02     12.54 o 
   6   4   4       17.01       13.20     15.09 o 
   7   4   4        8.88       24.54     16.77 o 
   8   4   4       22.22        9.40     23.92 o 
  -9   5   4        3.09        2.10     24.75 o 
  -8   5   4      370.57      375.98     30.76 o 
  -7   5   4      300.16      363.07     36.32 o 
  -6   5   4        0.84       11.51     15.15 o 
  -5   5   4       72.64       82.80     15.59 o 
  -4   5   4      204.58      235.52     13.83 o 
  -3   5   4     1239.58     1337.44     25.01 o 
  -2   5   4      628.32      623.58     18.95 o 
  -1   5   4     1445.88     1250.77     19.89 o 
   0   5   4      147.16      130.53     10.87 o 
   1   5   4      269.76      286.30     22.06 o 
   2   5   4      137.85      164.90     10.85 o 
   3   5   4      251.77      279.60     13.90 o 
   4   5   4        2.05      -10.79      7.20 o 
   5   5   4        1.38        2.42     11.53 o 
   6   5   4        1.81      -19.62     13.08 o 
   7   5   4        4.39       -2.72     23.38 o 
   8   5   4       15.62       51.48     26.92 o 
  -9   6   4       50.14       68.75     29.07 o 
  -8   6   4       10.49       21.03     19.13 o 
  -7   6   4      714.59      831.38     50.11 o 
  -6   6   4      196.02      198.42     22.27 o 
  -5   6   4       17.16       25.23     13.45 o 
  -4   6   4     5607.96     5348.25     73.96 o 
  -3   6   4     2512.96     2675.45     42.85 o 
  -2   6   4      444.68      490.28     18.69 o 
  -1   6   4     2369.74     2035.57     27.62 o 
   0   6   4        0.28       14.59      7.63 o 
   1   6   4       11.77       13.71      5.44 o 
   2   6   4     3365.76     3824.17     44.21 o 
   3   6   4      104.72      194.61     20.02 o 
   4   6   4        0.09      -10.66      7.10 o 
   5   6   4        4.01        0.47     13.77 o 
   6   6   4       14.37       15.66     15.66 o 
   7   6   4       10.74       -4.48     16.51 o 
   8   6   4        0.00        2.01     19.11 o 
  -9   7   4       11.01       39.89     28.53 o 
  -8   7   4      123.35      146.13     31.74 o 
  -7   7   4      154.66      163.17     30.12 o 
  -6   7   4      154.16      143.68     21.10 o 
  -5   7   4       80.36       91.50     16.60 o 
  -4   7   4    16472.97    15525.25    187.39 o 
  -3   7   4      511.77      495.09     15.30 o 
  -2   7   4      679.15      755.16     17.21 o 
  -1   7   4     2143.22     2226.79     30.57 o 
   0   7   4     8404.64     8264.44     76.36 o 
   1   7   4      214.07      213.65     10.35 o 
   2   7   4      310.91      287.38     21.70 o 
   3   7   4       14.03       -1.27      7.38 o 
   4   7   4       90.08       84.50     14.86 o 
   5   7   4       64.12       43.25     15.15 o 
   6   7   4        0.20      -14.39     14.86 o 
   7   7   4       32.88       21.77     17.68 o 
   8   7   4        2.70       19.72     20.08 o 
  -9   8   4       19.42       25.05     29.23 o 
  -8   8   4       84.49      110.38     30.55 o 
  -7   8   4      159.01      206.72     31.00 o 
  -6   8   4      182.09      171.97     22.40 o 
  -5   8   4      269.49      269.06     22.35 o 
  -4   8   4     4670.13     4694.53     73.72 o 
  -3   8   4        3.39        8.25      6.63 o 
  -2   8   4      645.11      676.79     17.05 o 
  -1   8   4     3563.68     3356.62     45.81 o 
   0   8   4     2039.65     1922.31     29.17 o 
   1   8   4      125.65      124.05      9.19 o 
   2   8   4     5351.90     5547.41     59.96 o 
   3   8   4      682.63      759.71     20.45 o 
   4   8   4        4.97       10.72     11.29 o 
   5   8   4       17.40      -13.86     12.51 o 
   6   8   4       48.31       43.90     18.40 o 
   7   8   4      119.76      106.63     23.66 o 
   8   8   4        4.45       41.47     21.57 o 
  -8   9   4        3.18       12.26     24.61 o 
  -7   9   4       74.19      140.87     29.66 o 
  -6   9   4      973.03      931.91     39.23 o 
  -5   9   4      954.34     1007.01     36.79 o 
  -4   9   4     1758.57     1817.63     79.72 o 
  -3   9   4     3590.91     3622.03     60.65 o 
  -2   9   4      581.42      576.08     17.90 o 
  -1   9   4     7068.42     7472.21     73.89 o 
   0   9   4       99.00      118.35      9.97 o 
   1   9   4     3190.85     3277.58     41.84 o 
   2   9   4      883.94      844.48     20.75 o 
   3   9   4      610.96      622.51     19.73 o 
   4   9   4        0.21       -5.01     13.29 o 
   5   9   4      252.49      227.10     32.56 o 
   6   9   4      103.14       80.87     20.43 o 
   7   9   4       22.20       -5.37     17.72 o 
   8   9   4        1.76       32.09     21.00 o 
  -8  10   4        9.98       13.23     19.65 o 
  -7  10   4       50.06       81.16     27.01 o 
  -6  10   4      352.30      364.84     44.07 o 
  -5  10   4      115.74      127.74     23.91 o 
  -4  10   4      295.20      228.26     20.22 o 
  -3  10   4       83.85       88.26     14.63 o 
  -2  10   4      158.82      168.84     18.62 o 
  -1  10   4     3957.48     4219.81     54.78 o 
   0  10   4      111.79      122.09     11.01 o 
   1  10   4     1090.97     1151.82     24.21 o 
   2  10   4     3579.17     3626.09     47.00 o 
   3  10   4      889.60      915.71     30.05 o 
   4  10   4       44.58       48.29     14.80 o 
   5  10   4       25.47       23.08     20.84 o 
   6  10   4       42.55       11.33     17.65 o 
   7  10   4        1.17      -25.21     16.81 o 
   8  10   4        6.13      -24.32     24.38 o 
  -8  11   4       84.98       82.96     31.96 o 
  -7  11   4      775.95      679.56     47.33 o 
  -6  11   4      508.30      436.64     31.81 o 
  -5  11   4      155.99      160.30     21.10 o 
  -4  11   4      124.59      120.81     16.92 o 
  -3  11   4     1283.35     1186.12     35.08 o 
  -2  11   4      191.93      205.70     15.01 o 
  -1  11   4        2.32       -8.79      7.14 o 
   0  11   4     3185.58     3342.37     45.61 o 
   1  11   4      570.51      662.91     19.60 o 
   2  11   4     3104.23     3519.04     47.03 o 
   3  11   4       34.31       62.73     13.40 o 
   4  11   4       50.80       48.23     15.35 o 
   5  11   4      117.82      136.24     21.70 o 
   6  11   4      134.14      153.71     23.90 o 
   7  11   4        0.91      -24.38     18.62 o 
   8  11   4       14.50       34.25     23.17 o 
  -8  12   4       38.16       56.86     26.39 o 
  -7  12   4       37.93       95.17     75.16 o 
  -6  12   4      661.89      621.33     36.12 o 
  -5  12   4       37.30       90.16     21.56 o 
  -4  12   4       26.16       30.97     14.53 o 
  -3  12   4      793.74      815.54     30.99 o 
  -2  12   4     2769.52     2742.10     40.45 o 
  -1  12   4     1096.12     1224.19     26.57 o 
   0  12   4       64.42       43.26     11.29 o 
   1  12   4     1138.30     1087.49     26.76 o 
   2  12   4      567.80      621.88     20.05 o 
   3  12   4        7.10        0.03     22.14 o 
   4  12   4       38.31       34.71     15.27 o 
   5  12   4       91.25       76.31     19.78 o 
   6  12   4       60.79       52.97     20.87 o 
   7  12   4        4.41        1.30     19.71 o 
  -8  13   4       36.32       21.34     21.16 o 
  -7  13   4      759.12      711.76     73.91 o 
  -6  13   4        1.25       31.76     21.95 o 
  -5  13   4     2145.72     2178.66     57.29 o 
  -4  13   4      129.37      153.62     28.45 o 
  -3  13   4       59.81       70.74     15.09 o 
  -2  13   4       72.61       69.75     12.29 o 
  -1  13   4     1173.25     1241.78     27.75 o 
   0  13   4     1146.59     1244.83     33.11 o 
   1  13   4     1678.50     1612.16     31.91 o 
   2  13   4      227.84      278.26     20.63 o 
   3  13   4      129.39      118.03     16.34 o 
   4  13   4      309.41      312.65     25.54 o 
   5  13   4      372.38      304.53     27.34 o 
   6  13   4        1.62       26.93     19.98 o 
   7  13   4       17.80       14.82     20.45 o 
  -8  14   4        1.19        7.67     19.84 o 
  -7  14   4      307.13      303.83     73.28 o 
  -6  14   4        4.82       26.72     18.80 o 
  -5  14   4        6.50       40.42     18.78 o 
  -4  14   4     1568.10     1407.67     44.28 o 
  -3  14   4       88.06       94.21     23.09 o 
  -2  14   4       11.73        2.97     11.53 o 
  -1  14   4       28.51       17.52      8.99 o 
   0  14   4      518.38      514.51     23.77 o 
   1  14   4      359.53      341.84     20.83 o 
   2  14   4       95.29       99.01     14.76 o 
   3  14   4       32.25       29.55     13.75 o 
   4  14   4        0.65      -20.72     13.82 o 
   5  14   4      164.93      133.88     22.99 o 
   6  14   4       99.89       40.14     20.79 o 
   7  14   4        0.31       11.23     21.82 o 
  -7  15   4       32.62       46.27     29.44 o 
  -6  15   4        7.86        8.25     18.62 o 
  -5  15   4      170.89      188.19     24.78 o 
  -4  15   4        3.35        9.33     17.55 o 
  -3  15   4        8.91       -0.39     13.38 o 
  -2  15   4        2.53       -7.11     10.66 o 
  -1  15   4       28.51       33.93      9.82 o 
   0  15   4      251.75      240.81     19.08 o 
   1  15   4      129.46      156.16     13.96 o 
   2  15   4       18.44       10.67     12.12 o 
   3  15   4       65.67      111.85     28.14 o 
   4  15   4       41.91       53.18     18.60 o 
   5  15   4        5.01        4.51     17.77 o 
   6  15   4       98.00      113.23     24.91 o 
   7  15   4        9.54        6.99     33.82 o 
  -7  16   4        7.13       23.71     37.58 o 
  -6  16   4      110.41      103.99     23.53 o 
  -5  16   4      102.69      132.06     22.81 o 
  -4  16   4       45.72       23.20     17.56 o 
  -3  16   4       69.68       53.35     16.60 o 
  -2  16   4        1.15       -7.90     12.25 o 
  -1  16   4       22.08       22.51     10.15 o 
   0  16   4      176.29      220.65     19.20 o 
   1  16   4       85.79      106.57     13.34 o 
   2  16   4        0.68        2.64     12.14 o 
   3  16   4        8.69        1.91     14.14 o 
   4  16   4      112.58      146.23     22.33 o 
   5  16   4       83.99       66.12     20.67 o 
   6  16   4        0.14        2.35     24.75 o 
   7  16   4        0.96        9.16     40.09 o 
  -7  17   4       28.47       11.98     44.47 o 
  -6  17   4        3.31       -9.04     18.50 o 
  -5  17   4      182.58      171.76     24.82 o 
  -4  17   4        1.66       12.85     16.35 o 
  -3  17   4        3.88        2.51     15.19 o 
  -2  17   4       23.65       22.94     14.21 o 
  -1  17   4       10.45       -3.06      9.89 o 
   0  17   4       64.64       50.78     14.51 o 
   1  17   4       76.41       76.73     15.99 o 
   2  17   4      152.37      135.66     18.75 o 
   3  17   4        7.80       -7.21     14.19 o 
   4  17   4        0.03      -12.31     15.53 o 
   5  17   4        5.99       -4.74     17.72 o 
   6  17   4        2.57       28.28     25.14 o 
  -7  18   4        4.72        6.26     25.64 o 
  -6  18   4       33.48       11.43     20.80 o 
  -5  18   4        1.17       -0.95     17.53 o 
  -4  18   4      108.45      110.06     30.37 o 
  -3  18   4      179.55      191.30     24.59 o 
  -2  18   4        4.69      -19.72     19.12 o 
  -1  18   4        0.00        3.71     13.50 o 
   0  18   4      278.54      263.03     29.22 o 
   1  18   4      141.52      104.25     17.38 o 
   2  18   4      252.12      261.41     27.66 o 
   3  18   4      121.52      128.14     20.61 o 
   4  18   4        0.41      -23.86     15.91 o 
   5  18   4        6.56       15.32     22.83 o 
   6  18   4        9.40       85.48     35.07 o 
  -6  19   4       56.79       34.99     47.60 o 
  -5  19   4        0.36       22.93     18.72 o 
  -4  19   4        2.60       20.72     17.59 o 
  -3  19   4      168.49      141.64     21.48 o 
  -2  19   4       23.76       20.27     16.38 o 
  -1  19   4       13.45       20.96     15.59 o 
   0  19   4       31.31       34.49     20.80 o 
   1  19   4       62.48       93.24     18.72 o 
   2  19   4        0.28      -11.50     16.29 o 
   3  19   4       20.17       13.73     16.32 o 
   4  19   4        0.60      -14.98     20.80 o 
   5  19   4       21.46       38.53     25.64 o 
   6  19   4        8.21        9.49     25.14 o 
  -6  20   4        2.45       29.36     24.35 o 
  -5  20   4      109.87      155.50     25.77 o 
  -4  20   4        6.14        2.74     17.13 o 
  -3  20   4       13.87       19.02     17.27 o 
  -2  20   4       47.34       46.02     18.19 o 
  -1  20   4        0.14      -20.47     24.41 o 
   0  20   4       29.97       24.88     15.10 o 
   1  20   4        7.01       -3.41     14.35 o 
   2  20   4      177.88      231.81     40.76 o 
   3  20   4        4.94      -23.37     20.32 o 
   4  20   4        0.60       -8.77     28.19 o 
   5  20   4       17.89       11.93     24.35 o 
   6  20   4        1.57       16.05     36.95 o 
  -6  21   4       15.27       15.80     23.72 o 
  -5  21   4        3.46       29.57     23.36 o 
  -4  21   4        7.62       23.71     18.65 o 
  -3  21   4       16.50        8.23     16.92 o 
  -2  21   4        0.02       -3.22     16.11 o 
  -1  21   4       16.88       22.96     16.73 o 
   0  21   4      279.09      261.81     41.34 o 
   1  21   4       15.42       48.27     17.32 o 
   2  21   4       24.87      -12.53     21.26 o 
   3  21   4        5.16        9.33     32.57 o 
   4  21   4       59.28       42.50     25.64 o 
   5  21   4        4.76       10.96     24.75 o 
  -5  22   4       12.48       15.68     25.05 o 
  -4  22   4      108.74      140.10     24.63 o 
  -3  22   4       44.31       37.67     24.53 o 
  -2  22   4       11.14       -4.33     15.69 o 
  -1  22   4      456.50      581.75     35.08 o 
   0  22   4       22.95       23.80     26.31 o 
   1  22   4       86.19       89.77     26.03 o 
   2  22   4       12.79      -14.28     36.95 o 
   3  22   4        6.74        0.37     22.47 o 
   4  22   4        1.18        4.82     23.36 o 
   5  22   4        6.27       31.49     25.64 o 
  -5  23   4       76.78       35.41     32.57 o 
  -4  23   4       10.92       50.06     26.12 o 
  -3  23   4       32.51       41.82     20.85 o 
  -2  23   4       33.23       49.69     19.60 o 
  -1  23   4       48.60       88.98     39.46 o 
   1  23   4       66.03       44.19     23.72 o 
   2  23   4        0.10       -0.55     29.44 o 
   3  23   4        0.32        2.65     22.57 o 
   4  23   4        3.56      -15.67     21.58 o 
  -4  24   4        1.22       -4.48     22.98 o 
  -3  24   4        3.46       40.09     20.38 o 
  -2  24   4        5.41       43.23     24.25 o 
  -1  24   4       82.90      116.50     41.34 o 
   1  24   4       78.49      127.77     46.35 o 
   2  24   4        5.59      -20.95     20.69 o 
   3  24   4       11.95       19.79     27.56 o 
   4  24   4        3.11       11.03     24.75 o 
  -4  25   4       15.76       -2.51     35.07 o 
  -3  25   4       38.74       40.09     37.58 o 
  -2  25   4       32.44       90.19     41.34 o 
  -1  25   4      148.66      195.42     48.85 o 
   0  25   4      179.70      224.23     48.85 o 
   1  25   4       44.75       43.84     38.83 o 
   2  25   4        0.99      -36.64     24.43 o 
   3  25   4       35.39       56.37     28.18 o 
  -3  26   4        6.10       -8.77     35.07 o 
  -2  26   4      128.94      215.46     51.36 o 
  -1  26   4       20.45       27.56     37.58 o 
   0  26   4      104.61      145.31     45.10 o 
   1  26   4        0.00       30.06     37.58 o 
   2  26   4       26.03       40.17     25.64 o 
   3  26   4        0.00       -2.60     23.87 o 
  -2  27   4       83.82      129.03     47.60 o 
  -1  27   4      158.19      107.73     46.35 o 
   0  27   4        3.65       38.83     38.83 o 
   2  27   4        6.21        8.77     36.33 o 
   0  28   4        7.72       27.56     38.83 o 
  -9   1   5        0.05       21.34     66.39 o 
  -8   1   5       96.54       72.15     26.40 o 
  -7   1   5        5.09      -15.81     18.54 o 
  -6   1   5      109.06      108.79     14.79 o 
  -5   1   5      171.31      194.64     15.56 o 
  -4   1   5     2350.37     2386.96     38.12 o 
  -3   1   5      167.84      121.95     10.02 o 
  -2   1   5      834.22      862.36     17.66 o 
  -1   1   5     1861.64     1843.05     23.09 o 
   0   1   5      303.19      251.61     25.73 o 
   1   1   5     2433.11     2394.30     29.03 o 
   2   1   5      969.45      969.57     23.14 o 
   3   1   5      683.78      623.78     18.30 o 
   4   1   5       65.18       87.69     10.89 o 
   5   1   5      193.79      180.55     14.97 o 
   6   1   5       95.24       76.99     17.33 o 
   7   1   5        0.52        9.16     21.20 o 
   8   1   5        0.11       27.36     39.46 o 
  -9   2   5      286.77      340.41     41.18 o 
  -8   2   5        3.84       27.23     23.36 o 
  -7   2   5       10.04      -17.81     15.42 o 
  -6   2   5       46.28       82.46     17.33 o 
  -5   2   5       64.92      111.16     13.41 o 
  -4   2   5      376.42      378.27     17.11 o 
  -3   2   5      220.69      230.00     12.21 o 
  -2   2   5        1.23        2.51      5.79 o 
  -1   2   5     3783.07     3898.65     39.01 o 
   0   2   5     2737.42     2570.83     35.42 o 
   1   2   5     2317.45     2233.32     29.29 o 
   2   2   5       53.20       51.71      7.10 o 
   3   2   5      442.99      405.94     16.38 o 
   4   2   5       11.85       10.38      8.49 o 
   5   2   5      103.17       91.31     12.58 o 
   6   2   5        1.10        1.35     13.81 o 
   7   2   5        1.61      -12.83     19.92 o 
   8   2   5       13.52       60.33     35.70 o 
  -9   3   5       27.13       70.61     52.61 o 
  -8   3   5       69.13       60.11     26.12 o 
  -7   3   5       21.72       30.13     17.32 o 
  -6   3   5        6.27        8.99     13.90 o 
  -5   3   5      180.97      162.80     14.78 o 
  -4   3   5      897.17      899.28     26.49 o 
  -3   3   5      606.86      581.29     17.30 o 
  -2   3   5     3788.15     3668.84     40.96 o 
  -1   3   5     6222.88     6251.82     57.04 o 
   0   3   5       73.58       85.48     12.17 o 
   1   3   5     6403.70     6175.27     76.12 o 
   2   3   5       11.65        3.64      5.83 o 
   3   3   5      858.45      827.95     20.95 o 
   4   3   5       18.53        5.86      8.37 o 
   5   3   5        7.76        4.97      8.95 o 
   6   3   5       10.49        3.13     17.57 o 
   7   3   5        4.87        4.78     16.21 o 
   8   3   5      117.21      157.52     35.70 o 
  -9   4   5       31.75       55.88     29.19 o 
  -8   4   5        1.69       49.54     24.95 o 
  -7   4   5        0.23       -7.11     16.11 o 
  -6   4   5        5.68       20.90     14.90 o 
  -5   4   5      497.26      503.51     20.65 o 
  -4   4   5      161.09      178.18     13.11 o 
  -3   4   5      168.59      163.18     11.03 o 
  -2   4   5     7265.29     7358.74     69.06 o 
  -1   4   5      125.05      132.98      9.58 o 
   0   4   5        6.90       12.04      6.58 o 
   1   4   5     2161.59     2269.59     29.91 o 
   2   4   5       46.52       57.04      7.32 o 
   3   4   5        1.13       -8.57      6.95 o 
   4   4   5       43.64       43.50     10.13 o 
   5   4   5       48.70       34.32     13.64 o 
   6   4   5        6.05        4.23     14.32 o 
   7   4   5        0.00      -13.05     15.05 o 
   8   4   5      118.45      174.29     33.62 o 
  -9   5   5       52.47       88.29     46.98 o 
  -8   5   5       74.36      122.09     28.70 o 
  -7   5   5        0.00        9.26     16.60 o 
  -6   5   5       55.85       62.45     17.46 o 
  -5   5   5      962.28     1000.03     33.98 o 
  -4   5   5      972.61     1002.74     24.55 o 
  -3   5   5        0.00       -1.03      6.45 o 
  -2   5   5     1872.30     1787.52     26.74 o 
  -1   5   5     8365.49     7604.17     89.86 o 
   0   5   5     2475.82     2405.87     37.43 o 
   1   5   5     6365.35     6445.66     61.30 o 
   2   5   5        1.40        3.46      6.27 o 
   3   5   5       72.37       65.30      9.26 o 
   4   5   5       74.94       72.43     11.87 o 
   5   5   5        7.02       11.60     13.17 o 
   6   5   5        9.96      -12.98     17.82 o 
   7   5   5       19.51       -2.26     15.59 o 
   8   5   5       27.41       45.28     45.72 o 
  -9   6   5      289.07      272.28     48.85 o 
  -8   6   5        0.00       44.47     24.38 o 
  -7   6   5       38.80       65.62     20.25 o 
  -6   6   5       93.52      144.07     24.51 o 
  -5   6   5       72.77       75.20     15.88 o 
  -4   6   5       80.76       87.92     11.44 o 
  -3   6   5      140.08      116.25     14.76 o 
  -2   6   5     2239.94     2322.61     31.85 o 
  -1   6   5     2077.05     2097.12     28.62 o 
   0   6   5       28.87       38.14      8.50 o 
   1   6   5       20.65       25.53      6.10 o 
   2   6   5      953.06     1046.47     21.56 o 
   3   6   5      567.95      599.59     18.55 o 
   4   6   5      125.02      107.32     13.32 o 
   5   6   5        0.15       -6.07     12.76 o 
   6   6   5        0.01        7.40     15.63 o 
   7   6   5        0.27       -3.72     17.13 o 
   8   6   5        4.08       31.73     20.09 o 
  -9   7   5      244.01      261.78     40.30 o 
  -8   7   5      432.43      469.75     61.38 o 
  -7   7   5      255.01      273.24     27.96 o 
  -6   7   5      100.33       98.59     19.95 o 
  -5   7   5      541.57      526.72     40.61 o 
  -4   7   5       85.21      107.41     15.66 o 
  -3   7   5      250.57      235.44     22.04 o 
  -2   7   5     4442.21     4906.80     60.28 o 
  -1   7   5      199.83      201.08     11.03 o 
   0   7   5      188.40      188.88     12.76 o 
   1   7   5      287.83      275.96     12.94 o 
   2   7   5     4303.35     4752.13     53.58 o 
   3   7   5        3.55      -10.41      6.94 o 
   4   7   5      102.03      105.19     16.08 o 
   5   7   5       39.64       88.23     18.43 o 
   6   7   5       61.10       51.57     19.14 o 
   7   7   5       38.77       27.37     18.60 o 
   8   7   5        1.83       18.18     19.84 o 
  -8   8   5     1009.23      954.66     78.92 o 
  -7   8   5       10.41       36.13     19.44 o 
  -6   8   5      577.71      595.69     33.73 o 
  -5   8   5      462.87      441.40     29.63 o 
  -4   8   5      480.64      467.93     24.26 o 
  -3   8   5      365.99      368.40     14.94 o 
  -2   8   5      662.45      873.24     19.64 o 
  -1   8   5     1539.38     1459.47     25.21 o 
   0   8   5      276.70      214.05     18.05 o 
   1   8   5     6277.57     6666.77     67.38 o 
   2   8   5     1431.50     1713.80     29.48 o 
   3   8   5        8.25       -6.48      7.30 o 
   4   8   5      788.21      763.17     30.14 o 
   5   8   5      197.81      208.06     21.96 o 
   6   8   5        2.40       -8.01     15.45 o 
   7   8   5        1.19        3.33     17.87 o 
   8   8   5       29.23       22.68     24.83 o 
  -8   9   5      100.22      178.73     55.12 o 
  -7   9   5       40.90       40.40     19.95 o 
  -6   9   5      488.19      503.41     47.28 o 
  -5   9   5        4.97       -0.52     17.54 o 
  -4   9   5      886.11      840.15     31.09 o 
  -3   9   5      347.23      391.17     17.36 o 
  -2   9   5        3.05        4.35      6.92 o 
  -1   9   5       32.92       42.61      8.40 o 
   0   9   5      853.89      953.41     37.23 o 
   1   9   5     4072.79     4799.66     63.28 o 
   2   9   5      136.02      138.16     11.27 o 
   3   9   5      328.27      390.21     25.86 o 
   4   9   5      395.66      423.16     25.53 o 
   5   9   5       96.97       71.41     18.50 o 
   6   9   5       40.09       38.06     18.78 o 
   7   9   5       39.81       24.77     19.84 o 
   8   9   5       33.68       45.92     21.88 o 
  -8  10   5      100.74       98.70     51.36 o 
  -7  10   5      242.48      265.89     28.88 o 
  -6  10   5      494.94      586.54     46.29 o 
  -5  10   5       41.96       41.68     16.81 o 
  -4  10   5      699.95      721.04     29.53 o 
  -3  10   5      726.97      831.28     29.53 o 
  -2  10   5       40.97       43.94      8.04 o 
  -1  10   5      819.03      899.45     21.70 o 
   0  10   5      958.23      920.91     27.10 o 
   1  10   5       55.03       72.17      9.51 o 
   2  10   5       55.54       68.43     10.07 o 
   3  10   5      498.66      483.65     23.90 o 
   4  10   5      113.11      128.71     18.60 o 
   5  10   5       76.67       78.74     19.15 o 
   6  10   5        2.54      -23.77     15.85 o 
   7  10   5       81.51       38.93     20.48 o 
   8  10   5        6.12        4.54     19.50 o 
  -8  11   5       39.17       63.87     27.64 o 
  -7  11   5        7.75       25.33     20.06 o 
  -6  11   5       33.01       58.87     20.67 o 
  -5  11   5      554.06      655.80     32.75 o 
  -4  11   5      437.59      362.97     24.26 o 
  -3  11   5        0.75       -5.01     10.85 o 
  -2  11   5     1704.14     1827.73     40.50 o 
  -1  11   5        5.12       -0.48      7.51 o 
   0  11   5      335.60      369.62     30.39 o 
   1  11   5      970.04     1060.76     24.46 o 
   2  11   5      176.19      181.06     12.96 o 
   3  11   5       70.62       52.31     13.65 o 
   4  11   5      115.13      130.02     18.44 o 
   5  11   5      326.63      331.84     45.74 o 
   6  11   5      133.87      127.22     23.27 o 
   7  11   5       19.24       12.81     19.71 o 
  -8  12   5        8.51      -20.54     36.95 o 
  -7  12   5        8.45       22.33     19.73 o 
  -6  12   5      118.10      179.81     25.06 o 
  -5  12   5     4149.66     3816.54     74.88 o 
  -4  12   5       29.78       40.66     16.10 o 
  -3  12   5      270.11      202.42     18.72 o 
  -2  12   5     2732.14     2946.36     42.94 o 
  -1  12   5      164.24      181.54     16.45 o 
   0  12   5       22.27       41.74     11.28 o 
   1  12   5      231.39      250.23     14.54 o 
   2  12   5       51.74       51.49      9.79 o 
   3  12   5       78.39       94.10     20.63 o 
   4  12   5       44.35       83.55     18.19 o 
   5  12   5       41.98       27.42     17.45 o 
   6  12   5        9.25       10.28     19.33 o 
   7  12   5       11.55       15.18     20.57 o 
  -8  13   5        7.00        9.65     23.14 o 
  -7  13   5      121.57      147.41     25.69 o 
  -6  13   5       33.49       35.84     24.10 o 
  -5  13   5      747.51      752.57     36.33 o 
  -4  13   5        0.45       -3.67     19.47 o 
  -3  13   5      127.29      178.92     20.62 o 
  -2  13   5       46.07       42.68      9.49 o 
  -1  13   5      349.63      351.56     18.93 o 
   0  13   5     1392.96     1386.18     38.80 o 
   1  13   5      623.14      625.25     20.78 o 
   2  13   5        9.83      -13.83      9.22 o 
   3  13   5       15.99        7.49     12.65 o 
   4  13   5       70.25       97.45     19.20 o 
   5  13   5       96.27       71.66     20.09 o 
   6  13   5       57.26       47.15     20.33 o 
   7  13   5        8.70       -7.76     22.22 o 
  -8  14   5       15.40       -2.46     36.33 o 
  -7  14   5        0.00       23.67     20.95 o 
  -6  14   5      347.42      341.28     30.54 o 
  -5  14   5      232.66      275.37     26.90 o 
  -4  14   5      409.98      419.76     30.73 o 
  -3  14   5       13.90       21.59     13.34 o 
  -2  14   5       74.41       81.31     14.54 o 
  -1  14   5      156.88      189.26     14.01 o 
   0  14   5       86.32      110.36     15.27 o 
   1  14   5      905.32      998.66     37.25 o 
   2  14   5      172.59      178.63     17.13 o 
   3  14   5       44.23       47.64     15.03 o 
   4  14   5       49.83       25.02     16.99 o 
   5  14   5       25.92       14.80     18.95 o 
   6  14   5        0.53       -8.67     22.83 o 
   7  14   5        0.32      -13.48     22.09 o 
  -7  15   5      272.37      206.26     50.89 o 
  -6  15   5       22.88       43.42     21.65 o 
  -5  15   5        1.01        3.19     16.81 o 
  -4  15   5       69.49       94.73     19.25 o 
  -3  15   5      102.58       72.12     16.81 o 
  -2  15   5      167.80      160.47     18.53 o 
  -1  15   5      131.11      126.34     12.85 o 
   0  15   5     1685.15     1782.09     42.96 o 
   1  15   5       18.99       15.32      9.63 o 
   2  15   5        7.75       -8.22     10.91 o 
   3  15   5       10.68       -6.32     13.89 o 
   4  15   5       46.70       49.78     18.38 o 
   5  15   5        1.52      -10.92     21.04 o 
   6  15   5      131.93      157.55     33.82 o 
   7  15   5       31.76      -21.37     23.16 o 
  -7  16   5      145.53      135.93     30.12 o 
  -6  16   5       37.41       50.16     20.51 o 
  -5  16   5        6.15        0.02     18.30 o 
  -4  16   5       84.17       51.19     18.53 o 
  -3  16   5       17.15       15.55     18.13 o 
  -2  16   5      162.54      150.39     19.71 o 
  -1  16   5       38.09       54.03     16.09 o 
   0  16   5       54.26       43.82     17.43 o 
   1  16   5        6.66        6.86      9.92 o 
   2  16   5        0.45        1.55     11.84 o 
   3  16   5       23.97        2.47     20.07 o 
   4  16   5        0.15      -17.74     19.03 o 
   5  16   5        1.02        3.91     22.47 o 
   6  16   5        1.34       20.29     24.35 o 
   7  16   5        0.62       -1.45     22.83 o 
  -7  17   5        0.68      -12.81     38.21 o 
  -6  17   5        7.66       48.08     21.67 o 
  -5  17   5        1.35        7.10     17.03 o 
  -4  17   5        8.87       25.38     16.81 o 
  -3  17   5        5.47        5.40     15.15 o 
  -2  17   5       10.65      -10.15     12.61 o 
  -1  17   5      452.82      419.08     20.98 o 
   0  17   5       15.49        2.44      9.99 o 
   1  17   5        0.31      -15.44     10.29 o 
   2  17   5       66.75       52.14     15.72 o 
   3  17   5       58.64       54.10     18.66 o 
   4  17   5      195.10      167.65     31.36 o 
   5  17   5       84.87       44.97     25.64 o 
   6  17   5        2.67       -2.55     36.95 o 
  -7  18   5        3.65      -18.07     24.75 o 
  -6  18   5       13.67       13.96     20.00 o 
  -5  18   5        2.67        8.34     17.73 o 
  -4  18   5      111.12      117.68     21.83 o 
  -3  18   5       86.07      136.58     43.41 o 
  -2  18   5        2.03        3.64     14.86 o 
  -1  18   5       59.48       51.55     16.26 o 
   0  18   5      102.72      128.14     15.10 o 
   1  18   5       13.73       10.46     19.68 o 
   2  18   5       87.78       70.74     25.14 o 
   3  18   5       40.47       58.44     24.35 o 
   4  18   5        4.98       13.15     22.14 o 
   5  18   5        3.51        1.45     22.57 o 
   6  18   5        4.78       17.70     26.53 o 
  -6  19   5      164.12      125.10     25.55 o 
  -5  19   5       25.61       63.90     25.98 o 
  -4  19   5       36.14       25.46     17.77 o 
  -3  19   5       95.36      117.78     25.40 o 
  -2  19   5       67.07       58.72     18.34 o 
  -1  19   5        3.30       -5.91     14.86 o 
   0  19   5       54.23       61.18     13.92 o 
   1  19   5       25.60        1.25     27.56 o 
   2  19   5       16.88       -5.54     23.80 o 
   3  19   5        8.09      -18.16     41.34 o 
   4  19   5        0.14      -32.53     21.69 o 
   5  19   5        6.78       -0.96     22.83 o 
   6  19   5        0.00      -10.43     21.58 o 
  -6  20   5        6.45       15.51     19.43 o 
  -5  20   5        1.55       -9.53     17.86 o 
  -4  20   5        6.74        2.07     17.27 o 
  -3  20   5       12.32       12.30     16.53 o 
  -2  20   5       36.73       33.96     27.13 o 
  -1  20   5       33.27        3.73     15.70 o 
   0  20   5        0.16       -4.38     15.94 o 
   1  20   5       15.22       11.97     19.56 o 
   2  20   5        0.47       -5.72     30.69 o 
   3  20   5        5.00      -19.07     19.92 o 
   4  20   5        8.40      -12.04     21.58 o 
   5  20   5        4.91      -17.02     22.47 o 
  -6  21   5        5.84       -5.16     21.69 o 
  -5  21   5       18.34        1.58     18.21 o 
  -4  21   5        8.63        5.46     17.72 o 
  -3  21   5       37.72       41.34     18.78 o 
  -2  21   5        8.87        1.02     16.00 o 
  -1  21   5        4.73        5.29     20.04 o 
   1  21   5        2.07       -2.70     20.14 o 
   2  21   5        8.16       28.49     22.57 o 
   3  21   5       18.29       23.46     27.56 o 
   4  21   5        6.07       11.41     41.34 o 
   5  21   5       19.58      -16.91     23.03 o 
  -5  22   5       46.89       81.08     23.02 o 
  -4  22   5       82.92       73.71     22.87 o 
  -3  22   5       11.59       34.25     19.29 o 
  -2  22   5       66.83       63.26     25.69 o 
  -1  22   5       16.08       14.98     21.20 o 
   1  22   5        2.31      -14.19     18.91 o 
   2  22   5        2.01      -18.04     20.80 o 
   3  22   5        3.04       10.83     22.47 o 
   4  22   5        0.01      -12.41     31.94 o 
   5  22   5        0.39        4.97     25.64 o 
  -5  23   5        2.39      -22.11     22.57 o 
  -4  23   5       61.26       90.81     23.33 o 
  -3  23   5       47.62       21.69     25.23 o 
  -2  23   5       23.46       43.46     28.19 o 
  -1  23   5      211.23      229.83     32.57 o 
   1  23   5      117.14      141.61     43.84 o 
   2  23   5        0.42        1.82     21.69 o 
   3  23   5        2.55      -16.28     21.26 o 
   4  23   5        4.09       -2.82     24.43 o 
  -4  24   5        0.18       17.45     24.75 o 
  -3  24   5        1.39      -38.52     25.68 o 
  -2  24   5        3.22      -12.91     21.69 o 
  -1  24   5       32.65        7.52     31.32 o 
   1  24   5        5.51       -7.52     32.57 o 
   2  24   5        1.45       -5.20     40.09 o 
   3  24   5       18.15       28.28     25.14 o 
   4  24   5       20.93       63.46     28.78 o 
  -4  25   5        8.28       33.82     38.83 o 
  -3  25   5        2.66      -23.58     22.57 o 
  -2  25   5       76.92       80.17     28.34 o 
  -1  25   5        7.75      115.25     42.59 o 
   0  25   5       84.60       37.58     38.83 o 
   1  25   5        0.12       -7.52     35.07 o 
   2  25   5        0.98       -1.25     22.83 o 
   3  25   5       12.21       36.37     26.12 o 
  -3  26   5        5.45       46.35     40.09 o 
  -2  26   5       25.00       39.55     25.85 o 
  -1  26   5      106.96      144.06     47.60 o 
   0  26   5        4.82       12.53     36.33 o 
   1  26   5       39.83       33.82     38.83 o 
   2  26   5        0.13       42.12     26.12 o 
  -2  27   5       67.95      154.08     48.85 o 
  -1  27   5        0.01        7.52     38.83 o 
   0  27   5       26.55       61.38     41.34 o 
  -9   0   6        1.65       90.19     43.84 o 
  -8   0   6        0.00      -11.27     28.81 o 
  -7   0   6      112.56      116.50     37.58 o 
  -6   0   6       94.84      120.68     21.58 o 
  -5   0   6      283.16      293.08     25.23 o 
  -4   0   6     4460.11     4469.64     79.27 o 
  -3   0   6      240.10      277.94     32.57 o 
  -2   0   6     5251.98     5023.97    110.24 o 
  -1   0   6    28562.21    28769.85    418.39 o 
   0   0   6     1490.65     1409.45     29.43 o 
   1   0   6     1470.86     1275.74     29.58 o 
   2   0   6        0.73       -3.76      7.83 o 
   3   0   6      104.82       88.63     14.09 o 
   4   0   6      156.75      134.79     17.26 o 
   5   0   6      359.73      358.62     77.04 o 
   6   0   6        1.42      -14.20     15.87 o 
   7   0   6       43.75       13.78     31.32 o 
   8   0   6        5.40        7.52     33.82 o 
  -9   1   6       40.43      109.57     29.96 o 
  -8   1   6       11.22       25.47     23.87 o 
  -7   1   6        1.17      -19.42     17.72 o 
  -6   1   6        1.48       -7.62     12.63 o 
  -5   1   6      217.18      226.24     16.63 o 
  -4   1   6      148.91      211.74     14.50 o 
  -3   1   6     4417.72     4315.63     50.41 o 
  -2   1   6      567.07      502.60     14.52 o 
  -1   1   6     3731.28     3659.81     37.94 o 
   0   1   6     4786.41     4644.46     54.81 o 
   1   1   6      173.21      176.51     17.18 o 
   2   1   6      324.01      317.12     12.94 o 
   3   1   6      726.64      708.97     20.00 o 
   4   1   6       34.12       36.64      9.59 o 
   5   1   6       56.75       70.62     11.94 o 
   6   1   6       27.84       23.45     14.28 o 
   7   1   6       13.18       19.42     22.14 o 
   8   1   6        0.05       18.79     24.80 o 
  -9   2   6      292.16      342.60     40.30 o 
  -8   2   6       69.71      101.33     27.64 o 
  -7   2   6        3.65       -3.41     16.11 o 
  -6   2   6       23.20        7.57     14.80 o 
  -5   2   6       39.35       24.86     16.82 o 
  -4   2   6      238.02      277.12     15.73 o 
  -3   2   6      171.04      157.90     11.08 o 
  -2   2   6        9.09       -2.09      5.18 o 
  -1   2   6      346.02      328.15     10.32 o 
   0   2   6     3192.88     2893.33     40.01 o 
   1   2   6      198.84      171.28      9.76 o 
   2   2   6       23.28       24.91      6.74 o 
   3   2   6      821.09      790.56     20.78 o 
   4   2   6       27.36       40.33     10.04 o 
   5   2   6        2.36       -1.00      9.28 o 
   6   2   6        8.22        7.97     14.97 o 
   7   2   6       18.54       42.12     38.21 o 
   8   2   6        0.06       51.96     27.81 o 
  -9   3   6      155.10      171.96     43.84 o 
  -8   3   6      108.54      122.50     28.70 o 
  -7   3   6        0.30       -0.94     16.11 o 
  -6   3   6       97.41      102.61     18.15 o 
  -5   3   6        4.90       -8.84      9.45 o 
  -4   3   6      184.86      185.82     13.58 o 
  -3   3   6      144.06      158.57     13.56 o 
  -2   3   6      296.98      297.59     20.79 o 
  -1   3   6      651.89      619.55     13.75 o 
   0   3   6     2547.12     2428.42     36.61 o 
   1   3   6      126.97      139.00      8.26 o 
   2   3   6        0.55       -3.48      5.53 o 
   3   3   6      243.41      231.81     15.55 o 
   4   3   6       63.83       60.98     10.61 o 
   5   3   6        0.16      -13.37      8.91 o 
   6   3   6       29.22       22.50     15.29 o 
   7   3   6        3.62       23.96     17.13 o 
   8   3   6       19.34       49.82     28.81 o 
  -9   4   6        1.67       20.67     25.69 o 
  -8   4   6       65.81      108.09     28.53 o 
  -7   4   6      155.52      174.73     23.78 o 
  -6   4   6       21.79       38.00     15.91 o 
  -5   4   6      219.66      220.96     16.05 o 
  -4   4   6       87.27       99.64     11.22 o 
  -3   4   6       26.63       21.69      7.27 o 
  -2   4   6      271.76      262.99     11.55 o 
  -1   4   6     4253.18     4157.63     43.24 o 
   0   4   6       19.52       16.87      7.45 o 
   1   4   6       42.18       34.22      6.05 o 
   2   4   6      864.97      952.31     20.58 o 
   3   4   6      532.81      487.60     17.71 o 
   4   4   6       12.08        2.67      9.22 o 
   5   4   6       13.32        6.68     12.76 o 
   6   4   6        5.94        5.11     14.86 o 
   7   4   6       36.24       49.53     18.69 o 
   8   4   6        5.32       33.63     26.53 o 
  -9   5   6       73.42      143.77     54.49 o 
  -8   5   6        6.05       64.42     21.71 o 
  -7   5   6       99.03      112.39     21.63 o 
  -6   5   6       14.14       10.44     16.08 o 
  -5   5   6       93.68       98.55     25.49 o 
  -4   5   6      713.73      763.66     22.02 o 
  -3   5   6     3465.71     3573.59     45.06 o 
  -2   5   6      589.80      523.99     14.78 o 
  -1   5   6     1182.73     1284.12     21.52 o 
   0   5   6      808.83      795.54     21.63 o 
   1   5   6      184.25      171.85      9.23 o 
   2   5   6      156.62      180.56     11.13 o 
   3   5   6     1332.19     1380.06     39.42 o 
   4   5   6       72.69       93.97     13.20 o 
   5   5   6        1.28       -2.18     12.51 o 
   6   5   6       45.79       45.89     17.33 o 
   7   5   6        3.34       14.22     18.05 o 
   8   5   6        0.74       67.84     33.82 o 
  -9   6   6        6.20       46.19     27.69 o 
  -8   6   6        9.60       26.71     20.51 o 
  -7   6   6       12.43       21.04     18.45 o 
  -6   6   6      143.22      159.99     21.52 o 
  -5   6   6      696.06      713.37     30.31 o 
  -4   6   6       12.83       22.65      9.33 o 
  -3   6   6     8538.84     8759.65     98.18 o 
  -2   6   6      325.74      346.67     13.44 o 
  -1   6   6        7.32        7.37      5.97 o 
   0   6   6      273.09      264.70     14.97 o 
   1   6   6        9.12        3.32      6.15 o 
   2   6   6      448.20      451.57     16.03 o 
   3   6   6      579.22      546.14     18.81 o 
   4   6   6     1406.62     1394.44     30.40 o 
   5   6   6        1.43       -0.28     13.41 o 
   6   6   6       39.88       38.11     17.08 o 
   7   6   6       13.51       25.29     17.96 o 
   8   6   6        2.41       41.64     21.16 o 
  -9   7   6      110.09       94.92     60.75 o 
  -8   7   6       38.73       53.37     21.88 o 
  -7   7   6        2.80       16.97     18.06 o 
  -6   7   6       33.42        7.06     15.99 o 
  -5   7   6      175.63      177.57     34.77 o 
  -4   7   6        1.45       -1.20      8.45 o 
  -3   7   6     2305.38     2583.51     41.04 o 
  -2   7   6        2.72        6.21      6.70 o 
  -1   7   6        4.64       -0.58      5.61 o 
   0   7   6     7922.90     7714.34     72.87 o 
   1   7   6      715.44      726.47     17.43 o 
   2   7   6      721.49      747.55     19.62 o 
   3   7   6        3.69        6.96      8.61 o 
   4   7   6      583.53      674.26     42.59 o 
   5   7   6      121.71      121.42     18.45 o 
   6   7   6       16.95       20.21     17.16 o 
   7   7   6       16.27       28.34     19.04 o 
   8   7   6        9.17       34.32     30.89 o 
  -8   8   6       13.39       24.47     21.40 o 
  -7   8   6        3.72       -6.16     16.93 o 
  -6   8   6      102.49      115.81     30.25 o 
  -5   8   6        0.20       -6.81     12.48 o 
  -4   8   6      149.66      130.89     16.99 o 
  -3   8   6      204.01      226.63     13.50 o 
  -2   8   6     1254.91     1347.49     25.51 o 
  -1   8   6     6089.70     6290.69     64.92 o 
   0   8   6      391.35      400.28     23.32 o 
   1   8   6      267.39      284.51     20.97 o 
   2   8   6     1828.50     1834.02     38.36 o 
   3   8   6       51.39       92.98     18.62 o 
   4   8   6        9.53       30.39     13.45 o 
   5   8   6        0.42      -10.00     17.43 o 
   6   8   6       28.95       29.40     17.73 o 
   7   8   6       89.37       81.69     22.35 o 
   8   8   6        9.56       15.67     20.65 o 
  -8   9   6       56.54       97.58     26.60 o 
  -7   9   6       40.55       27.97     19.84 o 
  -6   9   6      408.13      380.79     29.15 o 
  -5   9   6      895.04      860.20     40.72 o 
  -4   9   6        5.34        0.93     11.22 o 
  -3   9   6     1670.76     1924.34     38.58 o 
  -2   9   6      164.48      162.15     11.66 o 
  -1   9   6     4778.04     4902.60     81.44 o 
   0   9   6     1962.56     2060.08     31.62 o 
   1   9   6       40.70       52.32      8.67 o 
   2   9   6       24.82       10.16      8.86 o 
   3   9   6     1535.03     1624.50     38.51 o 
   4   9   6      383.93      421.02     25.01 o 
   5   9   6       12.60       16.61     15.82 o 
   6   9   6       69.22       65.17     19.71 o 
   7   9   6      278.42      243.30     27.95 o 
   8   9   6       21.11       30.23     27.01 o 
  -8  10   6        1.29       19.11     21.60 o 
  -7  10   6       66.37       65.56     21.70 o 
  -6  10   6      759.72      708.24     35.86 o 
  -5  10   6      269.07      283.02     24.50 o 
  -4  10   6       41.17       43.64     13.70 o 
  -3  10   6      128.35      140.02     12.94 o 
  -2  10   6      347.06      353.73     15.59 o 
  -1  10   6      703.95      643.42     19.04 o 
   0  10   6     2115.48     2035.22     32.63 o 
   1  10   6       59.67       81.55      9.61 o 
   2  10   6      150.22      159.55     16.82 o 
   3  10   6     1738.54     1893.11     43.56 o 
   4  10   6      106.87      145.62     19.41 o 
   5  10   6        2.46        4.71     15.78 o 
   6  10   6       58.75       69.05     20.87 o 
   7  10   6       39.30       52.53     26.15 o 
  -8  11   6        7.68       30.88     60.75 o 
  -7  11   6       64.74      104.05     23.17 o 
  -6  11   6     1199.48     1069.87     44.01 o 
  -5  11   6      239.97      214.43     23.43 o 
  -4  11   6       16.53       20.07     12.90 o 
  -3  11   6        7.52        2.73     10.73 o 
  -2  11   6       47.12       64.84     10.67 o 
  -1  11   6      367.73      418.77     16.80 o 
   0  11   6       23.17       11.74      7.93 o 
   1  11   6      158.22      159.00     12.20 o 
   2  11   6        1.74       -9.28      7.44 o 
   3  11   6      264.81      281.86     41.63 o 
   4  11   6     1257.02     1293.01     40.69 o 
   5  11   6       52.91       20.54     17.56 o 
   6  11   6       39.38       25.50     20.22 o 
   7  11   6        7.89      -12.07     56.37 o 
  -8  12   6       68.63       42.29     25.85 o 
  -7  12   6       68.53       57.26     21.67 o 
  -6  12   6        3.75       12.38     17.96 o 
  -5  12   6      182.25      240.74     43.46 o 
  -4  12   6       21.85        9.37     18.75 o 
  -3  12   6       23.08       34.56     12.76 o 
  -2  12   6     1750.38     1848.12     33.43 o 
  -1  12   6      156.51      230.48     24.05 o 
   0  12   6      406.01      389.19     18.33 o 
   1  12   6      581.41      562.41     19.27 o 
   2  12   6       43.39       32.53      9.76 o 
   3  12   6        0.22       -4.14     11.52 o 
   4  12   6      192.39      197.89     25.97 o 
   5  12   6      103.00       91.48     21.21 o 
   6  12   6       39.48       30.17     24.95 o 
   7  12   6       13.50       15.82     24.38 o 
  -8  13   6      181.44       89.59     41.34 o 
  -7  13   6       28.01       32.47     21.88 o 
  -6  13   6       79.14      112.54     22.56 o 
  -5  13   6      273.32      325.67     35.73 o 
  -4  13   6      475.07      476.42     28.35 o 
  -3  13   6        3.46      -10.33     11.42 o 
  -2  13   6      369.32      415.25     18.11 o 
  -1  13   6      774.51      755.07     22.82 o 
   0  13   6        0.24        7.41      8.38 o 
   1  13   6      767.82      825.02     26.40 o 
   2  13   6      229.22      204.36     17.79 o 
   3  13   6        0.66       -7.88     13.67 o 
   4  13   6       25.42       33.06     17.22 o 
   5  13   6       46.21       55.94     25.64 o 
   6  13   6       66.22       74.06     27.97 o 
   7  13   6        4.02       13.64     24.25 o 
  -8  14   6       27.18       29.68     23.77 o 
  -7  14   6      138.25      153.22     25.79 o 
  -6  14   6       52.32       52.28     20.89 o 
  -5  14   6        0.01      -10.20     15.85 o 
  -4  14   6        0.37      -19.46     13.34 o 
  -3  14   6       20.79       24.73     13.41 o 
  -2  14   6      174.47      206.31     27.48 o 
  -1  14   6       27.58        4.89      9.04 o 
   0  14   6     4541.61     4573.20     60.01 o 
   1  14   6      412.00      426.31     18.80 o 
   2  14   6        0.01      -13.23     10.50 o 
   3  14   6       37.89       24.15     15.20 o 
   4  14   6       33.46        6.60     21.36 o 
   5  14   6        3.63       15.61     22.83 o 
   6  14   6      120.39      124.59     31.56 o 
   7  14   6       11.68        6.33     24.31 o 
  -7  15   6       13.07       22.98     20.01 o 
  -6  15   6      125.91      126.24     24.01 o 
  -5  15   6        3.71       13.44     16.99 o 
  -4  15   6       63.30       68.48     18.04 o 
  -3  15   6       50.36       45.32     15.85 o 
  -2  15   6       17.23        7.38     13.17 o 
  -1  15   6       15.37        8.84      9.45 o 
   0  15   6        7.29       38.45     10.88 o 
   1  15   6       16.50        9.61      9.68 o 
   2  15   6        4.71       -5.41     11.28 o 
   3  15   6        0.04      -10.86     18.35 o 
   4  15   6       92.11      108.89     28.53 o 
   5  15   6       10.76       40.66     26.03 o 
   6  15   6        2.67        4.79     25.23 o 
   7  15   6        0.60      -23.52     24.96 o 
  -7  16   6       25.82       20.78     21.36 o 
  -6  16   6        0.33      -10.96     17.13 o 
  -5  16   6      163.38      176.25     24.26 o 
  -4  16   6      102.78       97.31     22.64 o 
  -3  16   6        3.44       -4.30     13.70 o 
  -2  16   6        4.34       14.84     13.27 o 
  -1  16   6       32.92       19.78     10.61 o 
   0  16   6        1.05        5.94      9.63 o 
   1  16   6       17.34       16.23     10.33 o 
   2  16   6       22.42       32.30     20.32 o 
   3  16   6       81.26       59.52     24.38 o 
   4  16   6       40.53        1.65     22.09 o 
   5  16   6       88.35       86.89     29.07 o 
   6  16   6       12.47       12.07     31.32 o 
  -7  17   6      146.51      168.78     28.33 o 
  -6  17   6      121.65      118.55     24.63 o 
  -5  17   6       12.04       -8.29     16.83 o 
  -4  17   6        9.21       35.38     17.72 o 
  -3  17   6        1.98       -2.95     14.19 o 
  -2  17   6      555.58      499.64     29.37 o 
  -1  17   6       92.78       99.76     14.24 o 
   0  17   6      122.78      139.65     17.36 o 
   1  17   6       98.23      114.14     23.80 o 
   2  17   6       17.12       42.77     21.93 o 
   3  17   6       29.03        4.78     21.69 o 
   4  17   6       58.50       47.33     25.85 o 
   5  17   6        7.36       19.23     24.68 o 
   6  17   6        0.88       -1.25     24.25 o 
  -7  18   6        0.11       17.47     28.95 o 
  -6  18   6      290.16      253.69     37.35 o 
  -5  18   6        0.03       -8.29     17.09 o 
  -4  18   6       15.12       13.45     17.20 o 
  -3  18   6       54.41       20.28     16.68 o 
  -2  18   6       55.63       31.11     16.87 o 
  -1  18   6       65.51       54.49     16.08 o 
   0  18   6      167.86      125.05     24.16 o 
   1  18   6       53.28       56.71     34.45 o 
   2  18   6        1.17      -20.04     18.60 o 
   3  18   6        3.18       -8.14     19.49 o 
   4  18   6       18.04       19.29     24.35 o 
   5  18   6       36.50       67.36     28.53 o 
   6  18   6       41.00       16.56     27.64 o 
  -6  19   6       11.74       45.99     21.96 o 
  -5  19   6       59.45       43.89     20.18 o 
  -4  19   6        1.28      -11.03     22.50 o 
  -3  19   6        7.08        9.92     17.04 o 
  -2  19   6       12.39       30.88     17.16 o 
  -1  19   6      109.11       92.54     31.32 o 
   0  19   6       88.71      125.50     19.35 o 
   1  19   6        3.79      -22.61     17.65 o 
   2  19   6       36.37       31.17     21.93 o 
   3  19   6       59.00       48.77     25.85 o 
   4  19   6        2.28      -15.13     22.83 o 
   5  19   6        6.10        4.85     21.99 o 
   6  19   6        0.84       33.03     27.97 o 
  -6  20   6        3.96       -3.88     19.22 o 
  -5  20   6       16.41        7.45     19.13 o 
  -4  20   6       12.78       18.61     17.27 o 
  -3  20   6       18.12       13.32     21.69 o 
  -2  20   6       29.56       42.12     38.21 o 
  -1  20   6       68.49      101.04     24.80 o 
   0  20   6       69.86       95.03     36.95 o 
   1  20   6        1.67      -13.98     19.03 o 
   2  20   6        6.75       -1.20     38.83 o 
   3  20   6       26.51       27.23     23.87 o 
   4  20   6        1.88        3.76     23.03 o 
   5  20   6       19.98       23.86     41.34 o 
  -6  21   6       29.44       22.90     21.73 o 
  -5  21   6        1.44       11.93     19.13 o 
  -4  21   6       27.36       22.66     19.04 o 
  -3  21   6       23.00       27.11     41.34 o 
  -2  21   6       75.02       63.13     24.35 o 
  -1  21   6      299.13      226.33     31.21 o 
   1  21   6        0.44       -2.00     20.13 o 
   2  21   6       26.11       40.09     23.87 o 
   3  21   6        0.01       -7.42     22.09 o 
   4  21   6        0.18       -1.35     22.09 o 
   5  21   6        5.99        8.77     24.80 o 
  -5  22   6        5.75       -4.87     23.72 o 
  -4  22   6       10.54      -31.94     22.14 o 
  -3  22   6       37.62       10.24     22.47 o 
  -2  22   6       35.65       26.76     29.44 o 
  -1  22   6       13.41       14.70     21.69 o 
   1  22   6       68.22       52.99     29.44 o 
   2  22   6        0.02      -16.04     20.80 o 
   3  22   6        0.01      -18.05     21.58 o 
   4  22   6       11.32      -15.03     22.57 o 
  -5  23   6       11.04       13.97     29.44 o 
  -4  23   6        6.77        5.98     25.23 o 
  -3  23   6        6.07       12.44     24.35 o 
  -2  23   6        5.51       37.06     25.64 o 
  -1  23   6        0.34       19.42     22.14 o 
   1  23   6        0.03      -16.79     20.46 o 
   2  23   6        3.27        1.21     23.36 o 
   3  23   6        0.02       -2.22     25.05 o 
   4  23   6        4.40       11.14     24.61 o 
  -4  24   6       32.63       10.37     31.32 o 
  -3  24   6       33.44       22.46     25.23 o 
  -2  24   6       49.94       80.70     27.42 o 
  -1  24   6       17.58       52.61     37.58 o 
   1  24   6        0.18       -7.52     32.57 o 
   2  24   6       14.20       42.59     26.18 o 
   3  24   6        0.41       15.90     25.28 o 
  -4  25   6        6.48       26.37     27.64 o 
  -3  25   6       43.89       50.41     35.70 o 
  -2  25   6       34.99       51.04     27.42 o 
  -1  25   6       10.92       25.05     38.83 o 
   0  25   6       46.32       40.09     37.58 o 
   1  25   6        0.00       56.37     42.59 o 
   2  25   6        1.35       14.72     24.95 o 
   3  25   6       33.90       53.34     28.70 o 
  -3  26   6       25.13       60.95     40.09 o 
  -2  26   6       12.19       23.65     28.19 o 
  -1  26   6        9.29        2.51     36.33 o 
   0  26   6        1.99       -3.76     32.57 o 
   1  26   6       31.69       23.80     38.83 o 
   2  26   6        0.03        2.89     25.28 o 
  -2  27   6       23.81       62.63     42.59 o 
  -1  27   6      127.17      108.98     48.85 o 
   0  27   6        5.45       10.02     36.33 o 
  -9   1   7        4.15       23.93     25.14 o 
  -8   1   7        0.82      -15.18     18.01 o 
  -7   1   7        3.63       32.45     22.57 o 
  -6   1   7        1.99        3.01     11.91 o 
  -5   1   7      188.71      237.19     17.13 o 
  -4   1   7     4325.90     4378.07     55.73 o 
  -3   1   7        0.00       -2.44      6.85 o 
  -2   1   7       27.18       19.56      6.55 o 
  -1   1   7      524.98      475.03     12.79 o 
   0   1   7       25.64       29.30      7.16 o 
   1   1   7     1057.21     1137.19     20.63 o 
   2   1   7       34.73       32.23      7.66 o 
   3   1   7        0.55       -6.26      7.03 o 
   4   1   7      389.33      404.16     18.76 o 
   5   1   7        5.74        3.25     10.39 o 
   6   1   7        1.40        9.57     14.43 o 
   7   1   7        2.21       10.41     22.57 o 
   8   1   7       13.51       44.98     27.42 o 
  -9   2   7        4.65      -10.96     24.35 o 
  -8   2   7        0.36      -30.92     20.80 o 
  -7   2   7       54.42       50.17     18.92 o 
  -6   2   7      339.91      295.67     38.97 o 
  -5   2   7       29.52       52.40     13.38 o 
  -4   2   7      101.97      102.27     11.83 o 
  -3   2   7        4.23        1.88      6.99 o 
  -2   2   7      598.96      524.58     16.82 o 
  -1   2   7       36.91       35.92      5.68 o 
   0   2   7     1123.84     1147.00     24.57 o 
   1   2   7     2727.34     2794.17     34.53 o 
   2   2   7      212.02      229.48     12.15 o 
   3   2   7      252.02      244.63     14.83 o 
   4   2   7       75.79       73.74     11.01 o 
   5   2   7        2.08        0.67     10.26 o 
   6   2   7       32.63       24.55     15.45 o 
   7   2   7        7.85       37.58     23.92 o 
   8   2   7        3.55       79.89     45.72 o 
  -9   3   7        7.72       80.69     28.70 o 
  -8   3   7        9.87        4.41     22.09 o 
  -7   3   7        2.52       -5.56     16.26 o 
  -6   3   7       18.76       25.03     15.27 o 
  -5   3   7       92.04       93.57     13.64 o 
  -4   3   7      828.69      837.83     23.26 o 
  -3   3   7       82.80       68.89      9.27 o 
  -2   3   7      437.66      495.39     14.52 o 
  -1   3   7     1336.26     1203.45     19.54 o 
   0   3   7      299.33      306.95     14.77 o 
   1   3   7       43.19       44.19      6.53 o 
   2   3   7     1915.73     1982.21     31.02 o 
   3   3   7      744.62      779.93     21.61 o 
   4   3   7       15.48       15.07      8.85 o 
   5   3   7        0.16       -6.17      9.84 o 
   6   3   7        0.00      -12.99     14.54 o 
   7   3   7       44.31       41.70     27.96 o 
   8   3   7       40.08       53.87     27.46 o 
  -9   4   7       28.83       49.48     26.57 o 
  -8   4   7       43.71       49.54     35.07 o 
  -7   4   7       13.19       22.70     17.99 o 
  -6   4   7       49.21       59.52     18.28 o 
  -5   4   7       18.36       -6.97      9.40 o 
  -4   4   7     2601.65     2784.25     42.44 o 
  -3   4   7       16.85        5.56      7.39 o 
  -2   4   7       95.02      106.79      8.70 o 
  -1   4   7       41.90       37.70      5.61 o 
   0   4   7        4.51        6.03      7.45 o 
   1   4   7       98.93      111.46     11.02 o 
   2   4   7     1231.29     1391.05     25.74 o 
   3   4   7      309.07      288.73     25.13 o 
   4   4   7        0.06       -1.57      8.77 o 
   5   4   7        8.45       12.61     13.45 o 
   6   4   7       11.50        7.62     15.38 o 
   7   4   7        3.35       24.14     18.80 o 
   8   4   7        0.01       88.59     30.08 o 
  -9   5   7        4.13       12.53     24.75 o 
  -8   5   7        4.65      -18.50     17.46 o 
  -7   5   7        2.33        4.67     17.31 o 
  -6   5   7      131.15      128.09     20.38 o 
  -5   5   7       34.94       40.18     17.99 o 
  -4   5   7      329.32      335.08     22.06 o 
  -3   5   7       13.05       30.44      9.40 o 
  -2   5   7       40.07       39.93      7.19 o 
  -1   5   7     2178.31     2041.54     28.30 o 
   0   5   7        0.68       -7.81      6.58 o 
   1   5   7      268.08      297.68     13.02 o 
   2   5   7     2364.34     2371.64     34.67 o 
   3   5   7     2463.45     2623.35     39.89 o 
   4   5   7       79.67       80.01     11.78 o 
   5   5   7       91.03       90.89     16.86 o 
   6   5   7       25.72       30.53     17.04 o 
   7   5   7        9.94       15.22     17.77 o 
   8   5   7        7.41       63.71     28.70 o 
  -9   6   7        1.22       18.63     24.25 o 
  -8   6   7        6.45      -17.80     17.87 o 
  -7   6   7        1.28      -11.53     17.13 o 
  -6   6   7        0.53        3.68     14.90 o 
  -5   6   7      527.58      525.07     28.33 o 
  -4   6   7        9.63       11.75      8.71 o 
  -3   6   7      457.95      476.25     17.35 o 
  -2   6   7      830.21      789.84     19.02 o 
  -1   6   7        7.61       -7.52      5.04 o 
   0   6   7      178.05      178.26     13.59 o 
   1   6   7      774.85      779.13     16.78 o 
   2   6   7      102.88      103.74      9.95 o 
   3   6   7     1432.48     1462.57     29.26 o 
   4   6   7       52.69       59.91     11.69 o 
   5   6   7        5.18      -13.13     12.48 o 
   6   6   7      282.75      295.30     25.79 o 
   7   6   7       57.08       55.91     23.14 o 
   8   6   7       14.49       76.27     30.32 o 
  -9   7   7       17.77       18.51     26.12 o 
  -8   7   7       43.57       20.28     20.79 o 
  -7   7   7       17.51       -1.77     17.53 o 
  -6   7   7      178.02      178.01     28.08 o 
  -5   7   7      157.35      167.99     19.90 o 
  -4   7   7      767.70      786.55     22.49 o 
  -3   7   7     1296.98     1566.82     29.04 o 
  -2   7   7        8.82       -9.80      6.53 o 
  -1   7   7        8.75       -1.39      7.96 o 
   0   7   7       74.24       86.99     12.03 o 
   1   7   7        0.15       -8.24      5.71 o 
   2   7   7     1173.86     1152.34     24.49 o 
   3   7   7       56.30       69.43     10.54 o 
   4   7   7      282.26      283.74     22.29 o 
   5   7   7       32.00       39.33     15.78 o 
   6   7   7      269.81      250.64     35.16 o 
   7   7   7       62.87       58.28     20.81 o 
   8   7   7        9.32        7.64     26.49 o 
  -8   8   7        3.75       -0.68     19.11 o 
  -7   8   7       15.77        6.11     18.31 o 
  -6   8   7       62.37       72.62     19.73 o 
  -5   8   7        4.38       17.65     14.07 o 
  -4   8   7     1527.56     1636.09     45.49 o 
  -3   8   7       21.38       16.26      7.95 o 
  -2   8   7      577.40      616.92     18.26 o 
  -1   8   7     4333.79     4626.64     52.46 o 
   0   8   7       21.60       19.68      6.45 o 
   1   8   7       18.66       10.33      6.76 o 
   2   8   7        2.21        1.72      8.50 o 
   3   8   7       70.77       91.34     11.50 o 
   4   8   7       54.85       52.03     14.63 o 
   5   8   7      215.93      207.79     22.56 o 
   6   8   7      242.09      206.30     24.50 o 
   7   8   7        2.27      -13.03     27.56 o 
  -8   9   7        1.12      -12.63     20.00 o 
  -7   9   7       78.35       71.40     25.10 o 
  -6   9   7       10.34        8.05     17.04 o 
  -5   9   7       56.56       62.23     16.50 o 
  -4   9   7      575.47      543.11     25.54 o 
  -3   9   7      313.46      363.99     25.86 o 
  -2   9   7       89.53       72.47      9.45 o 
  -1   9   7     1299.45     1394.38     26.52 o 
   0   9   7       52.96       75.41      8.94 o 
   1   9   7      128.33      155.36     12.11 o 
   2   9   7      253.06      247.57     13.95 o 
   3   9   7      368.01      405.76     18.44 o 
   4   9   7      164.35      120.49     17.68 o 
   5   9   7      165.36      167.32     21.46 o 
   6   9   7        0.10       24.72     17.56 o 
   7   9   7       30.53       10.02     37.58 o 
  -8  10   7        3.33       19.80     21.52 o 
  -7  10   7      120.88      115.11     23.60 o 
  -6  10   7       10.37       14.15     17.77 o 
  -5  10   7       22.92       20.21     15.48 o 
  -4  10   7        1.77        4.72     11.45 o 
  -3  10   7      382.27      430.37     17.46 o 
  -2  10   7       96.52      107.36     10.84 o 
  -1  10   7      166.62      143.34     11.32 o 
   0  10   7     1836.56     1987.92     31.93 o 
   1  10   7      246.10      255.03     13.38 o 
   2  10   7       68.06       63.17     15.73 o 
   3  10   7        4.79        2.51     12.14 o 
   4  10   7      435.76      513.64     28.65 o 
   5  10   7       23.68       11.04     16.35 o 
   6  10   7      105.08      107.39     33.82 o 
   7  10   7       10.52       40.60     26.92 o 
  -8  11   7       20.06       11.22     20.33 o 
  -7  11   7       88.17       77.32     22.27 o 
  -6  11   7      198.23      216.21     37.08 o 
  -5  11   7       59.54       46.10     17.24 o 
  -4  11   7       25.98       35.39     16.76 o 
  -3  11   7       14.74       19.99     11.39 o 
  -2  11   7        0.30       -4.27      8.03 o 
  -1  11   7      139.04      147.69     12.11 o 
   0  11   7     1449.88     1511.68     28.69 o 
   1  11   7       41.72       39.59      8.96 o 
   2  11   7      213.17      224.40     14.27 o 
   3  11   7       46.24       64.88     14.87 o 
   4  11   7      183.70      175.12     28.18 o 
   5  11   7        6.28        6.08     23.17 o 
   6  11   7       27.48       35.70     38.21 o 
   7  11   7       17.01       35.37     25.85 o 
  -8  12   7       32.94       22.84     21.51 o 
  -7  12   7       23.05       18.99     19.78 o 
  -6  12   7        3.43        4.33     16.96 o 
  -5  12   7       63.23       61.72     30.79 o 
  -4  12   7       27.34       11.91     13.07 o 
  -3  12   7       50.53       72.39     14.13 o 
  -2  12   7       60.37       69.69     10.85 o 
  -1  12   7     4039.64     4070.07     53.48 o 
   0  12   7        1.05       -1.43      7.03 o 
   1  12   7      226.02      225.96     13.80 o 
   2  12   7       12.76        2.86      8.83 o 
   3  12   7       13.85        4.71     17.76 o 
   4  12   7      112.44      127.53     26.92 o 
   5  12   7        2.62      -13.73     20.46 o 
   6  12   7       67.51       75.73     27.32 o 
   7  12   7        0.61       -9.15     22.98 o 
  -8  13   7       13.51        0.39     19.14 o 
  -7  13   7      101.55       77.30     23.33 o 
  -6  13   7        5.22        2.82     16.51 o 
  -5  13   7        4.48       -3.58     15.61 o 
  -4  13   7       94.94       77.99     17.04 o 
  -3  13   7      128.54      131.97     17.56 o 
  -2  13   7        1.42        9.93      8.99 o 
  -1  13   7      479.09      555.55     36.70 o 
   0  13   7        2.15        9.69      8.39 o 
   1  13   7      138.21      153.60     12.84 o 
   2  13   7       88.11       87.49     15.27 o 
   3  13   7       64.83       60.79     22.47 o 
   4  13   7      108.53      126.90     27.97 o 
   5  13   7      270.78      286.34     36.37 o 
   6  13   7        2.79       17.65     24.95 o 
   7  13   7        0.24       18.75     25.28 o 
  -8  14   7       12.91       20.81     22.16 o 
  -7  14   7       52.12       58.46     22.64 o 
  -6  14   7      485.77      474.60     33.98 o 
  -5  14   7        2.75        9.23     17.04 o 
  -4  14   7       32.81       24.70     15.69 o 
  -3  14   7      265.08      249.08     22.21 o 
  -2  14   7       16.43        7.69      9.60 o 
  -1  14   7      527.73      515.42     20.37 o 
   0  14   7      173.29      193.47     19.69 o 
   1  14   7       10.64        5.66     12.04 o 
   2  14   7       17.21       38.21     19.49 o 
   3  14   7       15.10       19.42     21.20 o 
   4  14   7       19.80        1.79     35.07 o 
   5  14   7       91.08       96.31     29.58 o 
   6  14   7       24.73       41.96     26.57 o 
   7  14   7       19.01       29.32     28.81 o 
  -7  15   7      271.59      307.71     32.24 o 
  -6  15   7        0.09        9.08     18.12 o 
  -5  15   7       65.36       65.21     21.27 o 
  -4  15   7       17.99        5.53     15.27 o 
  -3  15   7       77.94       85.61     17.96 o 
  -2  15   7       21.84       14.96     13.50 o 
  -1  15   7      125.89      140.51     14.20 o 
   0  15   7      200.07      152.46     18.00 o 
   1  15   7       92.62       98.94     16.11 o 
   2  15   7       59.62       63.89     21.36 o 
   3  15   7       79.17       74.00     24.61 o 
   4  15   7       82.16       76.09     26.12 o 
   5  15   7        4.05       -3.67     48.23 o 
   6  15   7       52.46       42.40     28.53 o 
  -7  16   7      277.77      187.80     37.23 o 
  -6  16   7        9.44       21.92     19.50 o 
  -5  16   7      135.38      163.98     25.36 o 
  -4  16   7        3.18       -6.37     15.37 o 
  -3  16   7       54.21       57.67     18.31 o 
  -2  16   7        4.55       11.59     13.20 o 
  -1  16   7      180.24      194.53     18.84 o 
   0  16   7       36.12       38.05     13.64 o 
   1  16   7       26.25       45.27     15.25 o 
   2  16   7       18.45       30.06     35.07 o 
   3  16   7      170.18      119.58     28.53 o 
   4  16   7       32.75       46.52     35.07 o 
   5  16   7       30.56       11.10     25.68 o 
   6  16   7        0.00       -2.06     25.85 o 
  -7  17   7       22.72       54.56     27.33 o 
  -6  17   7       28.06       26.96     20.34 o 
  -5  17   7        1.12       -6.88     15.99 o 
  -4  17   7       69.03      102.57     20.93 o 
  -3  17   7        0.19      -17.96     14.46 o 
  -2  17   7       63.90       40.34     21.69 o 
  -1  17   7       60.82       48.19     15.29 o 
   0  17   7      252.84      241.40     21.72 o 
   1  17   7       16.68       22.21     19.80 o 
   2  17   7       81.51       92.38     26.18 o 
   3  17   7       10.49       10.70     22.83 o 
   4  17   7        0.13       -7.69     23.17 o 
   5  17   7        9.09        9.28     38.21 o 
   6  17   7        1.89       55.00     28.87 o 
  -7  18   7       34.76       56.76     23.05 o 
  -6  18   7      191.81      192.50     27.35 o 
  -5  18   7        9.37        9.70     18.38 o 
  -4  18   7        0.27       -1.19     16.35 o 
  -3  18   7      269.05      338.13     35.80 o 
  -2  18   7      451.55      468.90     39.86 o 
  -1  18   7      170.21      187.94     28.78 o 
   0  18   7        2.83       -9.18     13.59 o 
   1  18   7       26.87       10.78     19.86 o 
   2  18   7       30.83      -10.23     46.35 o 
   3  18   7        6.99       30.52     24.06 o 
   4  18   7      146.82      118.73     30.96 o 
   5  18   7        0.50       -6.61     24.25 o 
   6  18   7        0.01       17.89     28.81 o 
  -6  19   7        8.26       12.18     19.84 o 
  -5  19   7        8.48       21.60     19.25 o 
  -4  19   7       11.59      -27.98     19.92 o 
  -3  19   7      102.70      102.02     27.46 o 
  -2  19   7        0.07      -11.73     19.43 o 
  -1  19   7      285.40      227.62     45.72 o 
   0  19   7       22.20       22.17     16.57 o 
   1  19   7        4.00       12.98     20.13 o 
   2  19   7        1.52       12.98     27.56 o 
   3  19   7      115.18      160.32     31.30 o 
   4  19   7        1.11       41.54     27.08 o 
   5  19   7        2.64        3.63     25.28 o 
  -6  20   7       33.77       49.96     29.96 o 
  -5  20   7        4.62      -32.05     21.36 o 
  -4  20   7       27.64       -8.77     21.26 o 
  -3  20   7       13.68       24.79     23.46 o 
  -2  20   7       73.99       76.85     25.23 o 
  -1  20   7       80.57       64.73     24.25 o 
   0  20   7        0.06       18.79     25.05 o 
   1  20   7       11.40        2.61     33.20 o 
   2  20   7       48.63       39.62     24.75 o 
   3  20   7        1.44       -8.40     21.30 o 
   4  20   7       31.12        9.51     26.03 o 
   5  20   7       15.73       -3.36     41.34 o 
  -6  21   7       15.89        3.33     29.43 o 
  -5  21   7       17.03        9.32     25.23 o 
  -4  21   7       11.17       -1.25     22.57 o 
  -3  21   7       87.97       88.49     41.34 o 
  -2  21   7       26.51       -2.20     21.69 o 
  -1  21   7       11.96       11.51     21.30 o 
   1  21   7        1.29       -9.50     23.17 o 
   2  21   7       75.00       39.66     26.03 o 
   3  21   7       61.78       63.71     36.33 o 
   4  21   7        6.50       26.06     26.18 o 
   5  21   7       13.89       29.83     28.29 o 
  -5  22   7        0.50        7.02     33.20 o 
  -4  22   7       12.74       55.99     28.81 o 
  -3  22   7        1.44       -5.64     22.14 o 
  -2  22   7      192.22      214.93     38.83 o 
  -1  22   7       40.40       46.62     24.61 o 
   1  22   7       11.84       14.66     22.47 o 
   2  22   7        0.49        5.93     22.57 o 
   3  22   7        6.76       30.34     26.03 o 
   4  22   7        0.10       20.45     25.85 o 
  -5  23   7      146.57      186.25     36.69 o 
  -4  23   7       33.20       36.95     26.57 o 
  -3  23   7        5.03      -29.44     21.20 o 
  -2  23   7       37.45       38.74     24.75 o 
  -1  23   7        6.39        0.67     22.83 o 
   1  23   7        9.10       23.87     31.32 o 
   2  23   7        0.89       32.70     25.58 o 
   3  23   7        3.10       47.13     28.18 o 
   4  23   7        3.83       47.72     28.19 o 
  -4  24   7        0.22       -4.44     24.35 o 
  -3  24   7       16.04       18.30     24.75 o 
  -2  24   7        0.49      -21.92     21.26 o 
  -1  24   7       27.38       30.06     35.07 o 
   1  24   7        0.64      -12.53     31.32 o 
   2  24   7       33.42       41.34     25.87 o 
   3  24   7        0.19        8.30     23.87 o 
  -4  25   7        7.78       43.19     28.78 o 
  -3  25   7       16.12       40.89     36.95 o 
  -2  25   7       19.12       33.10     25.68 o 
  -1  25   7      114.07       97.71     45.10 o 
   0  25   7        5.08       42.59     37.58 o 
   1  25   7        1.13        1.25     33.82 o 
   2  25   7       11.21       10.02     24.80 o 
   3  25   7        0.15        1.88     24.80 o 
  -3  26   7        3.96       25.68     27.46 o 
  -2  26   7       18.30        2.51     37.58 o 
  -1  26   7       29.97       98.96     47.60 o 
   0  26   7       37.93       10.02     35.07 o 
   2  26   7        6.06       -1.25     24.80 o 
  -1  27   7        0.15       32.57     43.84 o 
   0  27   7       13.33       -1.25     38.83 o 
  -9   0   8        2.21       43.84     37.58 o 
  -8   0   8        0.47       53.87     35.07 o 
  -7   0   8      460.39      415.89     52.61 o 
  -6   0   8      181.14      171.77     25.14 o 
  -5   0   8       19.66       38.21     16.83 o 
  -4   0   8      192.33      177.52     19.49 o 
  -3   0   8      363.42      387.78     22.57 o 
  -2   0   8        1.51       -7.38     15.03 o 
  -1   0   8     1853.39     2099.34     63.26 o 
   0   0   8        1.34        5.01      7.97 o 
   1   0   8      496.48      511.83     22.98 o 
   2   0   8     2203.58     2188.05     68.90 o 
   3   0   8      409.36      381.61     23.92 o 
   4   0   8        0.02        8.73     12.82 o 
   5   0   8      145.86      114.73     20.80 o 
   6   0   8        1.19      -11.01     18.16 o 
   7   0   8       23.94       65.14     37.58 o 
   8   0   8       62.77       75.16     42.59 o 
  -9   1   8       20.13       19.51     24.75 o 
  -8   1   8        1.11       16.56     25.68 o 
  -7   1   8       29.56       39.10     22.57 o 
  -6   1   8       77.52       73.18     15.10 o 
  -5   1   8       75.55       97.49     13.76 o 
  -4   1   8       68.57       82.61     11.52 o 
  -3   1   8      466.32      505.60     26.40 o 
  -2   1   8     1315.03     1195.25     22.29 o 
  -1   1   8      459.56      493.59     15.90 o 
   0   1   8      382.63      400.44     15.81 o 
   1   1   8     6047.16     6286.56     63.23 o 
   2   1   8      284.37      281.80     13.84 o 
   3   1   8      636.53      625.06     20.61 o 
   4   1   8      230.08      196.15     14.35 o 
   5   1   8       13.09       14.72     14.46 o 
   6   1   8        5.79       -8.75     15.22 o 
   7   1   8       15.86       55.16     26.53 o 
   8   1   8       69.91       92.70     31.00 o 
  -9   2   8        7.02       30.29     25.05 o 
  -8   2   8        3.10      -10.80     19.92 o 
  -7   2   8       19.79       37.17     18.26 o 
  -6   2   8      323.60      345.63     26.89 o 
  -5   2   8     4949.54     5031.83     66.16 o 
  -4   2   8      244.48      235.54     15.14 o 
  -3   2   8      858.19      767.08     20.42 o 
  -2   2   8      938.24      920.84     19.68 o 
  -1   2   8       18.69       20.03      5.55 o 
   0   2   8      258.36      288.52     14.66 o 
   1   2   8     9183.07     9492.17     86.77 o 
   2   2   8      970.14      988.40     22.63 o 
   3   2   8      168.60      150.13     15.91 o 
   4   2   8      106.95      123.91     12.99 o 
   5   2   8        2.02      -14.61      9.74 o 
   6   2   8       45.68       24.10     16.38 o 
   7   2   8      122.68      113.99     29.23 o 
   8   2   8        2.65       85.04     30.32 o 
  -9   3   8        0.37        8.86     30.69 o 
  -8   3   8        0.01        4.91     22.09 o 
  -7   3   8      104.05      112.76     21.82 o 
  -6   3   8      209.84      243.13     23.62 o 
  -5   3   8     2141.32     2204.37     41.31 o 
  -4   3   8        0.11        6.62      8.50 o 
  -3   3   8     1316.26     1409.21     27.69 o 
  -2   3   8       64.78       56.76      7.73 o 
  -1   3   8      773.88      708.63     15.25 o 
   0   3   8      617.94      642.04     20.48 o 
   1   3   8       33.34       67.87      9.16 o 
   2   3   8     2467.53     2573.72     39.08 o 
   3   3   8        0.26       -4.72      8.86 o 
   4   3   8      182.92      187.33     15.05 o 
   5   3   8       19.39       17.37     11.57 o 
   6   3   8       16.48       -3.14     18.45 o 
   7   3   8        8.58       19.20     19.53 o 
   8   3   8      115.82      161.24     34.24 o 
  -9   4   8        0.61       -9.37     23.72 o 
  -8   4   8        0.01        4.18     20.39 o 
  -7   4   8      166.68      180.09     24.32 o 
  -6   4   8      118.29      142.33     22.33 o 
  -5   4   8        0.84        1.74     10.22 o 
  -4   4   8       42.62       34.93      9.90 o 
  -3   4   8     2282.50     2448.32     37.17 o 
  -2   4   8        1.54       -1.52      6.34 o 
  -1   4   8     1463.87     1434.74     30.06 o 
   0   4   8      309.38      319.45     16.14 o 
   1   4   8      181.26      195.80     10.42 o 
   2   4   8     1521.22     1543.28     27.98 o 
   3   4   8       26.03       24.62      8.99 o 
   4   4   8        0.20      -10.08      8.60 o 
   5   4   8      149.12      161.95     19.65 o 
   6   4   8       42.39       57.23     20.58 o 
   7   4   8       31.27       66.70     21.57 o 
   8   4   8      185.41      289.37     60.13 o 
  -9   5   8       12.83       20.88     26.40 o 
  -8   5   8        7.68       29.89     20.90 o 
  -7   5   8        5.43       18.11     17.86 o 
  -6   5   8        3.91        7.83     21.63 o 
  -5   5   8       80.93       75.31     16.11 o 
  -4   5   8       81.31       87.98     11.40 o 
  -3   5   8     2320.34     2375.85     36.54 o 
  -2   5   8      545.54      564.34     18.26 o 
  -1   5   8      234.72      222.34     24.65 o 
   0   5   8       42.49       14.78      8.84 o 
   1   5   8     1461.02     1486.01     33.28 o 
   2   5   8      471.29      476.57     19.89 o 
   3   5   8      753.74      740.59     22.00 o 
   4   5   8        6.60       18.28     10.18 o 
   5   5   8       92.33       78.98     17.33 o 
   6   5   8      124.43      117.40     21.32 o 
   7   5   8        0.32       12.21     18.68 o 
   8   5   8       26.63       72.66     45.10 o 
  -9   6   8        8.74       14.62     26.92 o 
  -8   6   8        0.86       -6.04     18.45 o 
  -7   6   8        0.14      -22.57     15.05 o 
  -6   6   8       36.18       35.86     17.33 o 
  -5   6   8      530.39      498.57     48.13 o 
  -4   6   8      210.93      203.82     14.33 o 
  -3   6   8      916.97      878.93     22.29 o 
  -2   6   8      731.99      721.35     18.97 o 
  -1   6   8       13.70        3.38      5.66 o 
   0   6   8       24.22       31.38      9.75 o 
   1   6   8     6032.71     6203.97     79.52 o 
   2   6   8        0.02        5.63      7.45 o 
   3   6   8      126.29      121.30     12.13 o 
   4   6   8       49.63       47.21     11.75 o 
   5   6   8        1.70        6.82     14.74 o 
   6   6   8       13.63       10.52     17.16 o 
   7   6   8        0.02        9.14     22.26 o 
  -8   7   8        5.11      -20.99     18.45 o 
  -7   7   8       51.29       69.88     20.87 o 
  -6   7   8       12.81       14.09     16.21 o 
  -5   7   8        7.61       14.72     14.13 o 
  -4   7   8        0.36        2.27      8.03 o 
  -3   7   8      213.42      207.79     24.05 o 
  -2   7   8      131.14      112.08     10.29 o 
  -1   7   8      790.99      822.48     18.36 o 
   0   7   8      535.77      520.46     21.63 o 
   1   7   8      582.37      616.39     15.76 o 
   2   7   8     1505.85     1486.92     30.92 o 
   3   7   8      471.53      417.59     18.19 o 
   4   7   8        9.43       -6.30     11.88 o 
   5   7   8       25.14       25.30     15.78 o 
   6   7   8        0.93        7.13     21.36 o 
   7   7   8       13.06       15.62     23.77 o 
  -8   8   8        0.04       25.98     21.16 o 
  -7   8   8       12.47       11.27     19.49 o 
  -6   8   8       22.51        0.16     16.21 o 
  -5   8   8        8.48       17.24     14.13 o 
  -4   8   8       17.97       42.79     12.86 o 
  -3   8   8        0.00       -0.82      7.13 o 
  -2   8   8       10.59       15.57      7.51 o 
  -1   8   8      116.46      100.69      9.49 o 
   0   8   8      584.11      572.99     23.60 o 
   1   8   8       10.07        6.98      6.59 o 
   2   8   8     5010.51     5503.41     66.18 o 
   3   8   8      174.34      172.60     13.63 o 
   4   8   8        0.72      -13.18     12.42 o 
   5   8   8       12.40       20.10     20.46 o 
   6   8   8       18.09       -6.26     21.04 o 
   7   8   8        5.97       51.36     25.85 o 
  -8   9   8        5.03      -16.46     19.60 o 
  -7   9   8       44.86       77.44     22.35 o 
  -6   9   8        9.63        9.09     16.47 o 
  -5   9   8       31.43       30.98     15.83 o 
  -4   9   8       90.52       86.85     15.45 o 
  -3   9   8      152.51      171.70     12.89 o 
  -2   9   8        8.22       13.18      8.05 o 
  -1   9   8       49.76       67.86      9.82 o 
   0   9   8      703.70      775.30     17.71 o 
   1   9   8      183.11      184.07     11.54 o 
   2   9   8      284.98      320.74     15.90 o 
   3   9   8       34.60       18.47     10.76 o 
   4   9   8        6.17       25.54     18.01 o 
   5   9   8        0.25        3.20     25.05 o 
   6   9   8        0.42      -14.81     20.14 o 
   7   9   8      111.39       93.45     72.03 o 
  -8  10   8        1.70        9.80     20.26 o 
  -7  10   8       18.27        7.61     20.98 o 
  -6  10   8        0.09        7.21     17.12 o 
  -5  10   8        1.61      -20.76     13.84 o 
  -4  10   8        0.61      -16.05     10.70 o 
  -3  10   8      270.62      281.05     15.56 o 
  -2  10   8      194.91      232.30     20.07 o 
  -1  10   8        1.92        1.78      7.46 o 
   0  10   8      891.95      900.90     20.86 o 
   1  10   8      317.64      373.70     37.25 o 
   2  10   8       34.55       22.46     11.49 o 
   3  10   8       19.93        0.97     15.87 o 
   4  10   8       31.12        6.72     19.25 o 
   5  10   8       46.78       56.42     24.25 o 
   6  10   8       17.17       -0.54     22.26 o 
   7  10   8        0.28       31.53     25.85 o 
  -8  11   8        0.00      -11.77     20.63 o 
  -7  11   8      150.04      137.61     25.16 o 
  -6  11   8        0.57       -9.56     16.16 o 
  -5  11   8       31.40       -9.92     19.17 o 
  -4  11   8       21.83       -6.00     11.88 o 
  -3  11   8       32.88       33.32     12.12 o 
  -2  11   8       51.95       47.39      9.97 o 
  -1  11   8       90.53       63.16     11.00 o 
   0  11   8        7.27       14.45      7.42 o 
   1  11   8       66.88       52.20     12.76 o 
   2  11   8        0.21        0.87     10.55 o 
   3  11   8        0.63        6.01     17.45 o 
   4  11   8      365.10      286.95     33.89 o 
   5  11   8       60.20       28.22     32.57 o 
   6  11   8       17.07       32.24     25.14 o 
   7  11   8        7.91       32.84     27.97 o 
  -8  12   8        4.14       21.56     21.18 o 
  -7  12   8       20.62       17.58     20.18 o 
  -6  12   8       22.76       25.13     18.19 o 
  -5  12   8       60.93       68.10     18.38 o 
  -4  12   8        5.00       16.24     13.59 o 
  -3  12   8      103.16      123.12     16.38 o 
  -2  12   8        0.77        3.05     10.33 o 
  -1  12   8       43.09       44.33      9.93 o 
   0  12   8       57.70       57.14     13.02 o 
   1  12   8       14.10        4.93     11.83 o 
   2  12   8       79.49       84.04     15.08 o 
   3  12   8       66.95       82.49     22.87 o 
   4  12   8        6.12       -9.10     19.86 o 
   5  12   8      484.57      400.32     40.84 o 
   6  12   8       17.78        7.71     22.57 o 
   7  12   8        5.37       24.06     24.68 o 
  -8  13   8       67.33       52.53     30.73 o 
  -7  13   8       60.65       55.15     21.15 o 
  -6  13   8      129.03       81.22     32.13 o 
  -5  13   8        5.88      -18.95     15.91 o 
  -4  13   8      215.65      272.05     43.16 o 
  -3  13   8        4.28       -7.05     12.25 o 
  -2  13   8      687.95      698.90     22.78 o 
  -1  13   8        0.28        9.06     11.39 o 
   0  13   8       34.44       24.56     12.28 o 
   1  13   8      151.48      172.64     18.47 o 
   2  13   8        2.71      -20.25     13.50 o 
   3  13   8       35.54        7.79     19.56 o 
   4  13   8      104.45      114.99     27.64 o 
   5  13   8      420.52      356.24     39.71 o 
   6  13   8       27.58       24.65     26.12 o 
   7  13   8        8.98       -2.94     24.68 o 
  -7  14   8       44.98       50.54     24.70 o 
  -6  14   8       33.75       35.80     21.72 o 
  -5  14   8        4.08       -7.14     15.38 o 
  -4  14   8        3.91        8.96     14.95 o 
  -3  14   8       27.15       39.65     15.27 o 
  -2  14   8      255.35      279.05     43.92 o 
  -1  14   8        0.56       -4.73     11.02 o 
   0  14   8       62.80       97.83     16.58 o 
   1  14   8       24.45       21.91     13.43 o 
   2  14   8       24.67        2.04     18.66 o 
   3  14   8      180.71      162.88     33.20 o 
   4  14   8        0.68      -17.93     20.76 o 
   5  14   8       52.99       68.78     33.82 o 
   6  14   8        6.18       36.95     53.24 o 
  -7  15   8        9.50       -5.08     23.90 o 
  -6  15   8        3.13        1.36     17.77 o 
  -5  15   8        1.15       -2.05     16.53 o 
  -4  15   8       19.33       10.66     15.42 o 
  -3  15   8       81.20       97.28     18.31 o 
  -2  15   8      331.90      306.52     31.89 o 
  -1  15   8      337.33      279.66     20.82 o 
   0  15   8      113.13       92.04     16.47 o 
   1  15   8        1.91       12.35     13.02 o 
   2  15   8       72.80       84.80     30.06 o 
   3  15   8      248.80      275.21     33.68 o 
   4  15   8       22.35       15.29     25.50 o 
   5  15   8       27.71       -2.14     22.47 o 
   6  15   8       14.61       39.43     29.19 o 
  -7  16   8       77.79       89.37     24.17 o 
  -6  16   8        3.30       32.16     19.86 o 
  -5  16   8        7.47      -13.03     16.26 o 
  -4  16   8        1.04       -3.35     15.53 o 
  -3  16   8      212.67      234.21     30.55 o 
  -2  16   8       75.11       78.51     22.98 o 
  -1  16   8      180.30      178.83     45.40 o 
   0  16   8       48.04       68.77     20.11 o 
   1  16   8        2.21       -7.89     13.24 o 
   2  16   8       32.12       37.75     23.16 o 
   3  16   8       65.29       72.72     24.96 o 
   4  16   8       84.71       90.00     28.24 o 
   5  16   8       18.74       17.21     25.50 o 
   6  16   8        1.26       27.42     27.39 o 
  -7  17   8        5.98        6.73     20.62 o 
  -6  17   8        1.65      -13.28     17.37 o 
  -5  17   8       26.08       17.67     18.15 o 
  -4  17   8       25.41      -23.80     19.49 o 
  -3  17   8        2.66        7.77     19.80 o 
  -2  17   8      151.68      151.31     77.67 o 
  -1  17   8      116.87      109.21     17.44 o 
   0  17   8        0.16        4.78     14.52 o 
   1  17   8       34.88       25.64     20.67 o 
   2  17   8       38.59       49.20     24.06 o 
   3  17   8       48.92       36.15     25.05 o 
   4  17   8      139.95      177.46     33.68 o 
   5  17   8       22.85       31.28     31.32 o 
   6  17   8        0.34       19.05     31.94 o 
  -7  18   8        1.63       24.99     21.29 o 
  -6  18   8       70.19       45.86     27.58 o 
  -5  18   8       28.45       20.93     24.35 o 
  -4  18   8        4.36       -1.25     21.26 o 
  -3  18   8      133.79      141.49     29.19 o 
  -2  18   8      256.72      239.99     32.63 o 
  -1  18   8       74.05       19.83     35.07 o 
   0  18   8        1.63        0.02     14.55 o 
   1  18   8       15.82      -27.47     18.66 o 
   2  18   8       24.99       14.02     22.87 o 
   3  18   8       26.13       12.73     24.38 o 
   4  18   8      337.57      297.95     62.01 o 
   5  18   8        1.17       51.94     28.70 o 
  -6  19   8        7.15        2.14     26.49 o 
  -5  19   8       29.77       13.82     24.61 o 
  -4  19   8       10.06      -29.23     19.49 o 
  -3  19   8        0.03        9.22     35.70 o 
  -2  19   8      193.55      210.72     31.85 o 
  -1  19   8       19.41       18.16     21.26 o 
   0  19   8        6.18       -3.88     14.88 o 
   1  19   8        5.47       -1.31     20.13 o 
   2  19   8       10.57       -8.46     21.58 o 
   3  19   8       62.98       69.76     28.53 o 
   4  19   8        3.02       18.41     25.87 o 
   5  19   8       62.48       22.61     27.81 o 
  -6  20   8       20.08       17.38     27.56 o 
  -5  20   8        0.38        3.99     24.06 o 
  -4  20   8      234.94      225.61     34.91 o 
  -3  20   8        2.41       46.94     25.14 o 
  -2  20   8      155.75      142.06     36.33 o 
  -1  20   8        1.88      -11.90     20.37 o 
   0  20   8       21.08      -21.67     16.37 o 
   1  20   8       13.36        9.71     21.58 o 
   2  20   8        7.94       -7.52     22.09 o 
   3  20   8       92.19       66.34     29.19 o 
   4  20   8        1.65       14.63     27.29 o 
   5  20   8        5.06       17.82     27.89 o 
  -5  21   8        0.12      -40.44     28.81 o 
  -4  21   8       10.35        1.88     25.68 o 
  -3  21   8       14.83       -1.18     21.93 o 
  -2  21   8       43.00        0.92     21.69 o 
  -1  21   8      197.16      161.49     29.43 o 
   0  21   8        0.45      -31.94     21.30 o 
   1  21   8       18.74        5.31     21.31 o 
   2  21   8      163.27      227.30     35.40 o 
   3  21   8      102.03       88.80     38.83 o 
   4  21   8       65.34       85.75     31.89 o 
  -5  22   8        0.00       -2.11     28.19 o 
  -4  22   8       16.57       28.86     24.75 o 
  -3  22   8        0.38       -9.83     22.98 o 
  -2  22   8      216.24      242.49     36.95 o 
  -1  22   8       15.94        3.81     22.57 o 
   1  22   8       21.74       40.68     25.14 o 
   2  22   8        6.58       16.15     23.87 o 
   3  22   8       16.45       33.46     33.20 o 
   4  22   8       35.31       32.10     28.18 o 
  -5  23   8       16.48       -1.38     33.82 o 
  -4  23   8        0.01      -18.84     22.98 o 
  -3  23   8       14.36       33.45     35.07 o 
  -2  23   8       31.73       60.96     26.53 o 
  -1  23   8       19.58      -11.94     20.80 o 
   1  23   8       17.82       29.90     25.87 o 
   2  23   8       24.78       18.44     25.64 o 
   3  23   8        3.05       17.24     27.64 o 
  -4  24   8        8.90      -10.53     24.68 o 
  -3  24   8      107.59      140.32     33.14 o 
  -2  24   8        0.08        4.92     24.25 o 
  -1  24   8        1.50       10.02     35.07 o 
   1  24   8       58.33       30.06     40.09 o 
   2  24   8        6.77       -2.19     24.38 o 
   3  24   8       52.21       29.34     27.29 o 
  -3  25   8        3.78       10.29     48.85 o 
  -2  25   8        0.07       -0.58     24.61 o 
  -1  25   8       60.38       80.17     45.10 o 
   0  25   8       74.62       77.67     41.34 o 
   1  25   8        6.08       31.32     40.09 o 
   2  25   8        3.77      -14.91     23.46 o 
  -2  26   8       60.43       60.13     45.10 o 
  -1  26   8       10.32       50.11     42.59 o 
   0  26   8       29.55       32.57     37.58 o 
  -9   1   9        9.98      -17.27     22.26 o 
  -8   1   9       11.30       26.87     23.36 o 
  -7   1   9        8.60       -4.48     20.69 o 
  -6   1   9      425.73      475.14     25.14 o 
  -5   1   9        0.01       -3.08     10.45 o 
  -4   1   9      462.46      460.81     19.16 o 
  -3   1   9      116.14      111.61     10.79 o 
  -2   1   9      444.70      433.59     15.01 o 
  -1   1   9      873.74      902.82     18.29 o 
   0   1   9    10001.90     9359.69    101.15 o 
   1   1   9     1764.44     1890.65     30.38 o 
   2   1   9       27.50       29.40      8.60 o 
   3   1   9       61.03       63.03     10.67 o 
   4   1   9       76.95       75.80     12.11 o 
   5   1   9       22.89        4.97     11.77 o 
   6   1   9      125.16      112.91     22.70 o 
   7   1   9      196.70      244.50     34.09 o 
  -9   2   9        0.29       57.50     27.81 o 
  -8   2   9        9.83       11.92     22.98 o 
  -7   2   9        7.39       11.16     18.31 o 
  -6   2   9      122.32      148.19     20.90 o 
  -5   2   9       10.07       33.18     11.94 o 
  -4   2   9      233.79      216.09     17.90 o 
  -3   2   9       18.18       23.20      8.40 o 
  -2   2   9      145.10      194.54     11.86 o 
  -1   2   9     2201.50     2081.18     28.81 o 
   0   2   9     1223.70     1277.98     22.78 o 
   1   2   9     8782.63     9866.96    118.43 o 
   2   2   9       10.79       10.17      8.02 o 
   3   2   9       11.64       16.33      8.74 o 
   4   2   9       69.02       61.77     11.44 o 
   5   2   9       74.30       61.55     13.41 o 
   6   2   9        1.51       12.42     25.96 o 
   7   2   9      644.22      719.30     49.90 o 
  -9   3   9        9.62       11.77     40.09 o 
  -8   3   9      126.92      156.91     30.55 o 
  -7   3   9        5.88       15.84     18.25 o 
  -6   3   9     1099.91     1070.48     39.43 o 
  -5   3   9        2.61        4.64     11.19 o 
  -4   3   9       13.22       34.92     10.41 o 
  -3   3   9        0.01        3.09      7.59 o 
  -2   3   9      273.21      270.04     16.63 o 
  -1   3   9      615.96      602.45     22.96 o 
   0   3   9      692.96      791.78     24.10 o 
   1   3   9     3804.53     4009.69     46.79 o 
   2   3   9       38.94       23.98      8.50 o 
   3   3   9        7.47      -11.38      7.59 o 
   4   3   9       33.06       59.80     18.26 o 
   5   3   9        0.46        1.83     14.99 o 
   6   3   9        5.82       -2.71     16.40 o 
   7   3   9        0.22       15.93     22.87 o 
  -9   4   9        0.28        2.69     23.87 o 
  -8   4   9        2.94       11.90     23.03 o 
  -7   4   9       21.32        7.47     17.72 o 
  -6   4   9      984.66     1096.85     39.51 o 
  -5   4   9       93.58      100.84     13.60 o 
  -4   4   9       74.58       67.13     10.95 o 
  -3   4   9      173.67      195.42     17.72 o 
  -2   4   9        4.80       -8.59      6.64 o 
  -1   4   9      287.75      253.37     24.72 o 
   0   4   9     3326.46     3346.22     51.81 o 
   1   4   9       25.59       36.51      7.72 o 
   2   4   9      232.51      231.76     15.01 o 
   3   4   9      203.46      215.42     14.02 o 
   4   4   9        0.32       -5.95      9.11 o 
   5   4   9      148.55      123.82     19.50 o 
   6   4   9       44.48       68.88     19.42 o 
   7   4   9        1.41       14.54     23.72 o 
  -9   5   9        2.07       18.25     24.05 o 
  -8   5   9        8.93       -7.26     19.84 o 
  -7   5   9       25.04       23.29     18.38 o 
  -6   5   9       11.66       22.31     16.32 o 
  -5   5   9       23.95       15.42     13.27 o 
  -4   5   9       27.66       33.75     11.39 o 
  -3   5   9       23.56       29.80      8.47 o 
  -2   5   9       72.79       56.13      8.24 o 
  -1   5   9      518.26      483.04     30.53 o 
   0   5   9      136.22      173.71     18.21 o 
   1   5   9      919.31     1024.20     53.62 o 
   2   5   9        0.93       -0.97      6.73 o 
   3   5   9       83.42      107.45     13.92 o 
   4   5   9       90.74       85.01     13.04 o 
   5   5   9        4.54       11.25     14.46 o 
   6   5   9      196.15      234.11     59.50 o 
   7   5   9      219.91      244.47     35.13 o 
  -8   6   9      161.79      158.48     36.76 o 
  -7   6   9        0.04        3.97     18.05 o 
  -6   6   9       59.19       50.89     18.04 o 
  -5   6   9        7.99        3.94     12.86 o 
  -4   6   9      149.14      150.44     22.96 o 
  -3   6   9       47.70       65.53      9.73 o 
  -2   6   9      152.61      218.42     18.03 o 
  -1   6   9       64.90       48.74     10.72 o 
   0   6   9        8.62      -13.18      8.79 o 
   1   6   9       42.98       41.47     11.22 o 
   2   6   9      380.34      365.58     15.79 o 
   3   6   9       50.32       50.81     10.09 o 
   4   6   9        2.33       -2.30     10.26 o 
   5   6   9       77.51       99.50     30.69 o 
   6   6   9        2.89        6.50     21.20 o 
   7   6   9      482.21      514.55     45.72 o 
  -8   7   9        1.16       19.17     20.87 o 
  -7   7   9       16.82        5.87     18.45 o 
  -6   7   9       11.23       -1.57     16.40 o 
  -5   7   9        7.26        5.00     13.45 o 
  -4   7   9       92.30       75.77     11.63 o 
  -3   7   9       78.75       94.31     11.22 o 
  -2   7   9       44.39       47.15      8.77 o 
  -1   7   9      305.75      337.24     19.11 o 
   0   7   9      102.45      112.29     13.34 o 
   1   7   9       30.02       32.13     10.87 o 
   2   7   9      287.56      263.86     22.96 o 
   3   7   9      123.11      108.44     15.48 o 
   4   7   9        7.58       19.15     18.54 o 
   5   7   9       29.20       42.87     23.36 o 
   6   7   9        6.37      -12.02     30.06 o 
   7   7   9      118.10      134.32     74.53 o 
  -8   8   9        5.72        1.90     19.53 o 
  -7   8   9        0.39        3.38     18.55 o 
  -6   8   9       66.63       53.95     25.67 o 
  -5   8   9       10.38       -4.20     15.75 o 
  -4   8   9        2.85        0.49     10.64 o 
  -3   8   9     1024.69     1038.54     25.39 o 
  -2   8   9      146.89      153.67     11.60 o 
  -1   8   9     1264.97     1145.22     22.49 o 
   0   8   9      296.65      263.11     23.02 o 
   1   8   9       47.36       71.00     12.76 o 
   2   8   9      274.02      303.39     31.83 o 
   3   8   9        7.85       -5.16     11.28 o 
   4   8   9       16.56       -8.05     18.54 o 
   5   8   9       88.60       78.78     24.75 o 
   6   8   9       36.32       52.79     25.28 o 
   7   8   9        0.66       54.43     26.78 o 
  -8   9   9        9.89        9.67     19.74 o 
  -7   9   9      104.76       76.71     21.88 o 
  -6   9   9        0.07      -18.31     14.84 o 
  -5   9   9       15.85       -0.91     14.01 o 
  -4   9   9      108.41       95.80     15.65 o 
  -3   9   9      767.81      759.80     25.51 o 
  -2   9   9        1.96      -10.36      7.22 o 
  -1   9   9      400.66      366.00     20.57 o 
   0   9   9        2.51       -3.81      9.75 o 
   1   9   9      176.34      181.97     16.72 o 
   2   9   9      116.12      126.65     15.45 o 
   3   9   9        0.00       -9.88     10.53 o 
   4   9   9        4.48       33.29     28.81 o 
   5   9   9        7.95      -15.32     19.03 o 
   6   9   9       19.77       50.11     36.33 o 
   7   9   9       29.71       73.26     53.24 o 
  -8  10   9       18.43       -9.68     20.06 o 
  -7  10   9       35.30       32.34     19.98 o 
  -6  10   9        0.43      -12.35     15.45 o 
  -5  10   9       13.90        9.93     15.09 o 
  -4  10   9       10.21       13.66     12.51 o 
  -3  10   9      171.53      205.84     23.98 o 
  -2  10   9      126.86      175.46     13.25 o 
  -1  10   9      176.81      144.24     16.20 o 
   0  10   9       67.02       65.40     13.50 o 
   1  10   9       33.29       12.62     11.29 o 
   2  10   9        0.86       -7.05     11.70 o 
   3  10   9        0.79      -13.26     15.87 o 
   4  10   9      193.74      138.80     31.94 o 
   5  10   9       51.34       67.51     25.14 o 
   6  10   9        4.99        5.51     35.07 o 
   7  10   9       31.72       34.96     28.29 o 
  -8  11   9       33.19       50.01     23.53 o 
  -7  11   9       27.83       37.64     31.90 o 
  -6  11   9        4.48       -8.95     15.72 o 
  -5  11   9        2.65      -17.08     13.90 o 
  -4  11   9        2.94       -0.45     13.18 o 
  -3  11   9       52.09       46.55     10.70 o 
  -2  11   9       44.92       41.86     12.46 o 
  -1  11   9        0.86       -5.97      9.96 o 
   0  11   9       53.83       36.79     12.86 o 
   1  11   9      317.41      361.85     27.71 o 
   2  11   9        0.31       17.39     11.91 o 
   3  11   9        2.20        8.10     18.01 o 
   4  11   9      349.84      356.06     52.61 o 
   5  11   9       41.78       59.64     26.03 o 
   6  11   9       13.56       -6.84     22.22 o 
   7  11   9        0.96       32.73     33.82 o 
  -8  12   9        0.08        4.27     26.16 o 
  -7  12   9        6.38       23.11     25.85 o 
  -6  12   9        0.50       28.31     18.18 o 
  -5  12   9       14.38       17.30     16.68 o 
  -4  12   9        0.07        6.09     19.45 o 
  -3  12   9       93.69      106.11     16.77 o 
  -2  12   9        2.07        6.25     11.16 o 
  -1  12   9       24.31        6.85     11.42 o 
   0  12   9        6.73       -6.55     10.72 o 
   1  12   9      221.34      235.34     19.98 o 
   2  12   9       45.51       65.10     15.38 o 
   3  12   9       17.64       -4.93     18.95 o 
   4  12   9        3.61       -8.18     20.69 o 
   5  12   9       34.83       27.74     24.05 o 
   6  12   9        3.46        9.57     24.38 o 
   7  12   9        3.40        4.10     25.85 o 
  -8  13   9       16.45       52.13     23.72 o 
  -7  13   9       41.35       43.66     21.37 o 
  -6  13   9       82.41       91.81     25.18 o 
  -5  13   9        9.89        8.20     15.95 o 
  -4  13   9       23.09        1.52     15.00 o 
  -3  13   9       50.33       57.94     21.20 o 
  -2  13   9       40.77       52.58     13.51 o 
  -1  13   9      201.33      184.46     18.25 o 
   0  13   9      137.17      155.20     20.05 o 
   1  13   9      166.58      154.90     18.20 o 
   2  13   9       82.55       74.05     16.13 o 
   3  13   9       34.40        7.62     21.04 o 
   4  13   9       41.66       27.16     24.38 o 
   5  13   9        1.44      -36.04     25.68 o 
   6  13   9        6.69       21.63     25.87 o 
  -7  14   9        4.68        7.68     19.86 o 
  -6  14   9       13.64       73.40     21.51 o 
  -5  14   9        8.72        4.23     16.18 o 
  -4  14   9       90.77      114.39     19.04 o 
  -3  14   9       21.81       27.70     19.56 o 
  -2  14   9      988.51     1049.79     34.01 o 
  -1  14   9       28.42       44.33     13.45 o 
   0  14   9       10.12       12.94     21.06 o 
   1  14   9        0.01      -16.26     12.42 o 
   2  14   9        3.61      -14.55     18.54 o 
   3  14   9      158.58      149.64     28.88 o 
   4  14   9       17.13       37.62     25.58 o 
   5  14   9        5.28       30.67     25.28 o 
   6  14   9        5.49       -4.13     26.53 o 
  -7  15   9       11.91        5.80     20.67 o 
  -6  15   9        0.20       -2.63     21.58 o 
  -5  15   9        0.78        3.95     16.51 o 
  -4  15   9      193.52      197.47     58.25 o 
  -3  15   9       41.29       -1.08     19.42 o 
  -2  15   9      224.02      226.66     29.43 o 
  -1  15   9       53.52       23.33     14.54 o 
   0  15   9        8.46       15.65     14.64 o 
   1  15   9       12.13       18.09     15.07 o 
   2  15   9       68.56       33.56     22.98 o 
   3  15   9       17.92       23.90     23.46 o 
   4  15   9       79.32       97.27     45.10 o 
   5  15   9        0.14        6.22     24.61 o 
   6  15   9        0.55       60.16     29.41 o 
  -7  16   9        4.45       25.76     22.13 o 
  -6  16   9        5.07      -19.44     23.14 o 
  -5  16   9       36.79       44.44     25.14 o 
  -4  16   9        3.13      -13.44     19.25 o 
  -3  16   9      884.53      677.37     44.57 o 
  -2  16   9       36.21       30.87     21.20 o 
  -1  16   9      198.61      222.94     21.53 o 
   0  16   9        0.82       -0.36     16.03 o 
   1  16   9       69.59       72.81     17.72 o 
   2  16   9      236.80      266.76     45.10 o 
   3  16   9      503.36      576.31     46.19 o 
   4  16   9        1.69       38.75     26.78 o 
   5  16   9        7.50       -1.57     25.23 o 
   6  16   9        1.10       -2.07     35.70 o 
  -7  17   9        0.21       24.72     38.21 o 
  -6  17   9        1.13      -14.50     26.31 o 
  -5  17   9      112.58       74.14     33.20 o 
  -4  17   9       54.87       42.41     27.56 o 
  -3  17   9      571.24      565.15     69.52 o 
  -2  17   9       37.89       11.30     21.20 o 
  -1  17   9        0.02      -18.53     14.13 o 
   0  17   9      103.85       99.29     20.26 o 
   1  17   9        0.71        0.83     40.71 o 
   2  17   9       34.19       57.03     25.85 o 
   3  17   9        4.23        6.17     44.47 o 
   4  17   9       28.08       91.67     30.98 o 
   5  17   9        7.21      -25.44     24.08 o 
  -6  18   9       14.30      -25.30     24.38 o 
  -5  18   9        1.92        0.86     23.17 o 
  -4  18   9       42.42       27.16     23.46 o 
  -3  18   9       82.38      113.91     32.57 o 
  -2  18   9      340.05      416.65     77.04 o 
  -1  18   9        0.36        0.29     15.80 o 
   0  18   9       61.60       49.65     18.36 o 
   1  18   9        0.46      -17.20     19.22 o 
   2  18   9        5.54       -6.50     41.96 o 
   3  18   9       30.73       39.77     27.69 o 
   4  18   9        9.49       56.95     29.43 o 
   5  18   9       25.28       64.30     31.56 o 
  -6  19   9       27.87        3.41     32.57 o 
  -5  19   9       35.76        3.29     23.87 o 
  -4  19   9      204.61      152.45     31.44 o 
  -3  19   9        3.00      -25.05     20.37 o 
  -2  19   9       38.59       10.12     26.93 o 
  -1  19   9       28.87       -3.24     23.80 o 
   0  19   9       29.15       20.61     19.25 o 
   1  19   9      218.05      192.58     30.58 o 
   2  19   9        1.12       18.97     24.61 o 
   3  19   9       20.08       30.98     26.40 o 
   4  19   9      156.03      120.95     33.35 o 
   5  19   9        1.61       -2.79     27.42 o 
  -6  20   9        3.03        8.17     28.78 o 
  -5  20   9       24.17       29.86     26.74 o 
  -4  20   9       13.55       34.14     24.75 o 
  -3  20   9      338.72      318.46     41.96 o 
  -2  20   9      192.58      159.60     31.85 o 
  -1  20   9       40.53       39.03     22.83 o 
   0  20   9       41.15       25.05     26.31 o 
   1  20   9       88.03      101.05     27.97 o 
   2  20   9        5.85       24.72     26.40 o 
   3  20   9      294.56      323.70     40.93 o 
   4  20   9        6.30        6.85     25.87 o 
  -5  21   9        0.29      -28.70     23.14 o 
  -4  21   9       11.02       20.81     29.44 o 
  -3  21   9       36.32       11.60     23.87 o 
  -2  21   9       23.38        6.93     23.46 o 
  -1  21   9       36.28       -1.10     21.36 o 
   0  21   9        0.38      -25.05     23.80 o 
   1  21   9        0.02      -15.28     25.05 o 
   2  21   9      251.11      263.46     38.16 o 
   3  21   9       39.38       42.28     28.29 o 
   4  21   9      154.06      180.59     37.62 o 
  -5  22   9        5.20       -9.06     26.53 o 
  -4  22   9       43.32       39.13     28.81 o 
  -3  22   9        0.17      -15.22     23.36 o 
  -2  22   9       40.59       47.82     46.35 o 
  -1  22   9        0.14       -3.78     20.80 o 
   1  22   9       12.05        5.66     23.14 o 
   2  22   9       46.99       68.59     31.32 o 
   3  22   9        0.00       10.19     26.40 o 
   4  22   9       36.10       27.89     30.47 o 
  -4  23   9        0.65      -10.20     36.33 o 
  -3  23   9        0.07        9.93     24.75 o 
  -2  23   9       35.14       21.49     25.50 o 
  -1  23   9        9.68       -5.01     32.57 o 
   1  23   9        7.67      -22.08     22.26 o 
   2  23   9      149.37       98.38     30.99 o 
   3  23   9       41.10       68.79     31.36 o 
  -4  24   9        0.43        1.57     26.12 o 
  -3  24   9        9.23      -33.75     23.17 o 
  -2  24   9        0.79       11.90     23.92 o 
  -1  24   9       13.17       31.32     38.83 o 
   0  24   9       49.40       52.61     40.09 o 
   1  24   9       13.81      -30.06     38.83 o 
   2  24   9        3.70       -1.78     25.14 o 
  -3  25   9        1.18       -9.91     24.75 o 
  -2  25   9        2.53       46.21     50.73 o 
  -1  25   9        0.95       -1.25     35.07 o 
   0  25   9        3.65       11.27     35.07 o 
   1  25   9        7.26       43.84     45.10 o 
   2  25   9        0.60       -1.52     25.14 o 
  -2  26   9       14.90      -26.31     35.07 o 
  -1  26   9        0.62      -12.53     38.83 o 
   0  26   9        9.52       30.06     40.09 o 
  -9   0  10       20.42       11.27     36.33 o 
  -8   0  10        8.29       -7.52     30.06 o 
  -7   0  10      873.20      909.44     68.90 o 
  -6   0  10        3.14       -2.94     19.03 o 
  -5   0  10        9.04       10.06     16.37 o 
  -4   0  10       96.62       80.35     16.83 o 
  -3   0  10      883.18      831.32     31.85 o 
  -2   0  10      715.56      599.73     25.50 o 
  -1   0  10      194.09      189.42     24.43 o 
   0   0  10    13769.59    13611.57    245.52 o 
   1   0  10       70.37       66.72     23.17 o 
   2   0  10       53.97       40.25     13.54 o 
   3   0  10      442.41      430.70     26.57 o 
   4   0  10      280.69      295.03     26.12 o 
   5   0  10      245.08      199.51     27.29 o 
   6   0  10     4085.82     3972.23    137.79 o 
   7   0  10       71.52       52.61     38.83 o 
  -9   1  10        3.83      -30.01     20.80 o 
  -8   1  10        1.42       16.70     23.87 o 
  -7   1  10      423.90      448.38     73.28 o 
  -6   1  10       11.36       15.32     13.41 o 
  -5   1  10       98.56      106.42     14.97 o 
  -4   1  10      184.77      213.59     15.58 o 
  -3   1  10       34.35       23.17     10.67 o 
  -2   1  10      206.57      210.83     12.29 o 
  -1   1  10     2129.59     2144.42     54.60 o 
   0   1  10     1596.84     1847.82     46.92 o 
   1   1  10      296.78      272.28     13.49 o 
   2   1  10       11.07       15.19      7.89 o 
   3   1  10       10.62       18.89      9.27 o 
   4   1  10     1299.44     1282.62     31.86 o 
   5   1  10      359.49      361.17     22.85 o 
   6   1  10      462.88      783.78     37.33 o 
   7   1  10       10.48       17.54     36.33 o 
  -9   2  10        5.76      -22.28     20.69 o 
  -8   2  10       24.75       41.65     24.61 o 
  -7   2  10       26.93       45.63     20.22 o 
  -6   2  10        6.46       -6.85     15.88 o 
  -5   2  10      169.55      175.30     16.63 o 
  -4   2  10        4.90       -6.16      8.88 o 
  -3   2  10      109.54      124.15     14.65 o 
  -2   2  10        6.74        4.92      7.22 o 
  -1   2  10    12355.77    12416.58    137.03 o 
   0   2  10      193.12      185.46     11.26 o 
   1   2  10        5.02        4.84      7.20 o 
   2   2  10      243.30      265.39     14.59 o 
   3   2  10        0.25      -11.65      7.77 o 
   4   2  10       34.14       48.13     12.00 o 
   5   2  10       18.23       48.24     15.16 o 
   6   2  10       23.01       79.28     35.07 o 
   7   2  10        2.90       43.84     38.83 o 
  -9   3  10       28.81       36.96     26.74 o 
  -8   3  10       26.00       27.05     28.81 o 
  -7   3  10       19.03        7.31     18.25 o 
  -6   3  10       82.49       89.03     20.17 o 
  -5   3  10       83.83       84.84     13.92 o 
  -4   3  10        3.48        1.97      8.91 o 
  -3   3  10       49.04       76.71     10.22 o 
  -2   3  10     1495.86     1437.83     26.43 o 
  -1   3  10      819.63      837.85     18.44 o 
   0   3  10     5374.22     6035.34     80.03 o 
   1   3  10     1567.70     1447.89     26.25 o 
   2   3  10        0.02       -1.35      7.21 o 
   3   3  10        2.47       -4.23     13.20 o 
   4   3  10      432.63      464.41     21.81 o 
   5   3  10      207.71      239.49     21.09 o 
   6   3  10      596.44      585.59    126.52 o 
   7   3  10        5.21      -17.54     35.07 o 
  -9   4  10       20.58      -12.03     20.85 o 
  -8   4  10        5.91       -0.43     55.74 o 
  -7   4  10        7.56       10.65     17.62 o 
  -6   4  10        1.07       -6.77     15.12 o 
  -5   4  10       23.48       29.29     11.98 o 
  -4   4  10      138.85      156.82     22.24 o 
  -3   4  10     1973.98     1872.86     33.22 o 
  -2   4  10       15.99       -0.42      6.85 o 
  -1   4  10      592.21      625.47     22.75 o 
   0   4  10        4.41       21.30     10.13 o 
   1   4  10      367.68      349.68     13.80 o 
   2   4  10       76.84       45.65      9.40 o 
   3   4  10       17.67       13.75      8.85 o 
   4   4  10       49.58       62.09     13.09 o 
   5   4  10       26.35       52.71     30.06 o 
   6   4  10       48.59      103.76     25.87 o 
   7   4  10       16.60        4.02     22.47 o 
  -8   5  10        0.67       19.89     19.94 o 
  -7   5  10       94.64       60.54     20.72 o 
  -6   5  10        6.78        3.83     15.88 o 
  -5   5  10        7.73       -9.61     10.41 o 
  -4   5  10       47.53       44.56     10.51 o 
  -3   5  10        8.90       10.02      8.68 o 
  -2   5  10     1096.43     1092.14     29.47 o 
  -1   5  10     1072.03     1006.51     28.33 o 
   0   5  10     1081.44     1176.80     31.08 o 
   1   5  10      232.41      250.35     23.96 o 
   2   5  10      185.40      174.10     16.99 o 
   3   5  10       99.67       88.17     14.55 o 
   4   5  10        0.02        8.42     15.27 o 
   5   5  10      407.04      360.10     50.11 o 
   6   5  10      326.85      391.84     40.71 o 
   7   5  10        4.52       18.10     25.28 o 
  -8   6  10       13.64       16.89     20.18 o 
  -7   6  10       90.26       78.10     21.83 o 
  -6   6  10       27.12       22.95     17.13 o 
  -5   6  10       94.47       77.13     16.93 o 
  -4   6  10      283.74      271.32     16.56 o 
  -3   6  10      127.22      135.16     12.48 o 
  -2   6  10        1.42       19.40      7.59 o 
  -1   6  10      214.02      264.07     24.27 o 
   0   6  10       37.32       41.72     11.31 o 
   1   6  10       15.41       24.62     10.59 o 
   2   6  10      215.61      215.86     18.38 o 
   3   6  10        0.50       -5.56     10.87 o 
   4   6  10      138.05      117.44     18.06 o 
   5   6  10        2.79        7.33     30.69 o 
   6   6  10       29.78       34.43     23.87 o 
   7   6  10        2.03       28.34     24.96 o 
  -8   7  10       67.68       69.31     23.84 o 
  -7   7  10        1.34        2.83     17.67 o 
  -6   7  10       32.18       38.95     18.12 o 
  -5   7  10        2.30       12.04     14.14 o 
  -4   7  10        3.23        5.32      9.20 o 
  -3   7  10      176.69      148.00     12.28 o 
  -2   7  10      279.42      293.34     14.05 o 
  -1   7  10       48.46       49.29     11.57 o 
   0   7  10      702.37      709.31     32.55 o 
   1   7  10       97.49      112.26     14.32 o 
   2   7  10       97.74      105.85     14.86 o 
   3   7  10        3.31        6.27     11.97 o 
   4   7  10        0.50      -19.25     18.01 o 
   5   7  10        4.19        5.12     20.69 o 
   6   7  10       98.38       99.97     27.08 o 
   7   7  10       56.41       64.90     41.34 o 
  -8   8  10       15.60        8.71     19.72 o 
  -7   8  10      102.03      120.09     23.58 o 
  -6   8  10        0.51       11.15     16.13 o 
  -5   8  10       23.31       12.17     14.72 o 
  -4   8  10       10.72       24.43     10.23 o 
  -3   8  10       43.72       53.92      9.97 o 
  -2   8  10      221.19      197.78     12.85 o 
  -1   8  10        7.99       -2.75      9.22 o 
   0   8  10      681.61      646.85     25.71 o 
   1   8  10      140.41      138.66     15.45 o 
   2   8  10      241.55      262.96     19.68 o 
   3   8  10       65.31      102.65     16.50 o 
   4   8  10        5.46      -13.87     18.66 o 
   5   8  10        0.01      -28.40     36.95 o 
   6   8  10      133.85      117.92     29.96 o 
   7   8  10        0.92        9.19     24.68 o 
  -8   9  10       14.49       44.86     22.52 o 
  -7   9  10       28.32       34.98     22.46 o 
  -6   9  10       19.99       16.07     16.87 o 
  -5   9  10        1.79       13.83     14.27 o 
  -4   9  10      416.64      455.81     25.17 o 
  -3   9  10        1.25       -7.09      8.12 o 
  -2   9  10       12.67       26.89     11.02 o 
  -1   9  10       44.34       53.73     12.61 o 
   0   9  10      351.62      417.20     25.38 o 
   1   9  10       23.73       36.95     12.34 o 
   2   9  10       29.51       18.22     12.42 o 
   3   9  10       64.71       59.97     15.52 o 
   4   9  10       33.24       51.64     23.36 o 
   5   9  10        2.03       17.63     22.83 o 
   6   9  10       46.83       52.61     45.10 o 
   7   9  10       23.27       35.35     27.39 o 
  -8  10  10        0.75       -5.97     22.96 o 
  -7  10  10        1.90      -25.28     16.85 o 
  -6  10  10       18.62        2.68     17.46 o 
  -5  10  10        0.21       -6.63     17.80 o 
  -4  10  10        0.66       19.19     13.05 o 
  -3  10  10       36.61       43.38     10.37 o 
  -2  10  10       42.11       63.06     13.45 o 
  -1  10  10        6.06        0.39     15.26 o 
   0  10  10       80.41      101.18     15.53 o 
   1  10  10      146.88      158.16     16.64 o 
   2  10  10      248.05      223.77     33.47 o 
   3  10  10        0.40        4.37     18.66 o 
   4  10  10       51.69       68.06     27.56 o 
   5  10  10       17.25       17.15     22.83 o 
   6  10  10        0.03        9.74     23.48 o 
   7  10  10        0.92       23.07     27.08 o 
  -8  11  10        4.61        8.49     18.13 o 
  -7  11  10       39.20       38.32     20.97 o 
  -6  11  10        9.38      -13.82     16.18 o 
  -5  11  10      103.16       77.92     19.84 o 
  -4  11  10      104.58       89.88     16.53 o 
  -3  11  10       19.87       34.20     13.13 o 
  -2  11  10       19.41        9.20     11.16 o 
  -1  11  10       82.58       83.04     14.19 o 
   0  11  10       52.24       86.76     15.11 o 
   1  11  10        3.84        3.96     12.15 o 
   2  11  10      123.62       89.47     16.26 o 
   3  11  10      112.67       78.20     28.19 o 
   4  11  10       32.46       14.32     26.31 o 
   5  11  10        0.50      -11.95     22.22 o 
   6  11  10        9.44       14.66     24.96 o 
  -8  12  10        0.00        2.44     21.31 o 
  -7  12  10        0.11        2.90     22.94 o 
  -6  12  10       20.42       24.28     20.26 o 
  -5  12  10       16.21       16.90     16.26 o 
  -4  12  10      246.61      253.47     30.85 o 
  -3  12  10      134.46      151.79     24.75 o 
  -2  12  10       18.62       15.67     11.80 o 
  -1  12  10        0.03      -15.28     11.28 o 
   0  12  10      115.31      105.68     16.72 o 
   1  12  10       31.85       36.20     13.85 o 
   2  12  10       81.53       80.47     22.81 o 
   3  12  10        2.72       -2.73     19.25 o 
   4  12  10        4.21       21.93     23.16 o 
   5  12  10       10.71       19.49     23.48 o 
   6  12  10        0.18      -14.02     22.87 o 
  -7  13  10        4.24       25.92     20.45 o 
  -6  13  10       16.63        5.16     17.63 o 
  -5  13  10      104.00       83.02     19.51 o 
  -4  13  10        5.34        1.48     19.22 o 
  -3  13  10       82.81       71.62     25.68 o 
  -2  13  10      422.67      523.05     41.79 o 
  -1  13  10        0.18       -9.01     13.64 o 
   0  13  10      232.56      241.32     21.56 o 
   1  13  10      112.52      127.67     18.26 o 
   2  13  10        0.20       -1.47     13.95 o 
   3  13  10       53.62       34.81     25.68 o 
   4  13  10      137.21      126.03     30.32 o 
   5  13  10        9.89      -20.57     23.40 o 
   6  13  10        4.92      -33.71     22.47 o 
  -7  14  10        2.79      -23.58     19.78 o 
  -6  14  10        0.09       -9.33     30.06 o 
  -5  14  10       11.97       12.53     22.26 o 
  -4  14  10       17.09        2.91     20.69 o 
  -3  14  10        0.94       17.32     33.82 o 
  -2  14  10       29.90       35.12     14.72 o 
  -1  14  10        1.21      -14.35     18.17 o 
   0  14  10      141.33      151.61     19.67 o 
   1  14  10       51.13       52.20     18.80 o 
   2  14  10      246.18      319.73     33.68 o 
   3  14  10        4.30       35.86     23.87 o 
   4  14  10        6.02       24.79     27.56 o 
   5  14  10        0.11       41.24     27.64 o 
   6  14  10        6.56        7.95     26.49 o 
  -7  15  10        5.96      -34.74     23.16 o 
  -6  15  10       33.29       10.56     25.87 o 
  -5  15  10       52.44       27.54     24.75 o 
  -4  15  10      207.85      167.38     31.32 o 
  -3  15  10       72.97       67.25     25.23 o 
  -2  15  10      187.07      179.99     53.87 o 
  -1  15  10       45.54       25.48     15.48 o 
   0  15  10        5.89      -27.44     20.05 o 
   1  15  10      334.74      358.08     27.71 o 
   2  15  10      671.72      721.82     61.38 o 
   3  15  10        0.20       23.73     26.31 o 
   4  15  10       66.35       93.99     29.50 o 
   5  15  10        0.67      -11.71     24.95 o 
   6  15  10       14.13       28.75     26.37 o 
  -7  16  10        3.32       -9.01     27.81 o 
  -6  16  10        6.85      -13.67     24.95 o 
  -5  16  10        1.08       12.19     24.06 o 
  -4  16  10        0.02       12.94     22.57 o 
  -3  16  10       97.58      139.72     41.96 o 
  -2  16  10        8.53       -3.09     27.56 o 
  -1  16  10       25.26        5.29     15.58 o 
   0  16  10        6.39       -0.32     15.15 o 
   1  16  10      358.65      346.41     27.60 o 
   2  16  10      140.93      144.69     29.79 o 
   3  16  10     1309.42     1176.33     59.20 o 
   4  16  10        8.31        3.50     26.93 o 
   5  16  10       26.46        1.95     26.49 o 
  -7  17  10        0.29        2.99     28.29 o 
  -6  17  10       12.69       -8.94     25.85 o 
  -5  17  10        1.21      -23.80     21.26 o 
  -4  17  10       45.64       51.02     24.75 o 
  -3  17  10      158.67      170.40     30.55 o 
  -2  17  10        2.87      -27.02     18.01 o 
  -1  17  10       41.89       24.48     18.74 o 
   0  17  10       37.60       12.03     16.89 o 
   1  17  10      542.97      520.60     41.83 o 
   2  17  10        0.01        3.28     22.22 o 
   3  17  10       92.56      195.88     34.51 o 
   4  17  10       53.70       59.65     28.53 o 
   5  17  10       13.24       23.30     28.49 o 
  -6  18  10       12.63      -19.34     24.95 o 
  -5  18  10        0.50        0.00     23.92 o 
  -4  18  10       50.40       16.28     26.31 o 
  -3  18  10        2.64      -14.69     20.69 o 
  -2  18  10        3.34       -7.36     21.92 o 
  -1  18  10        0.00       -7.23     15.38 o 
   0  18  10       92.46       97.10     23.87 o 
   1  18  10       28.79       43.00     24.35 o 
   2  18  10      318.48      355.19     39.74 o 
   3  18  10      283.28      279.58     38.49 o 
   4  18  10       15.99       39.58     32.57 o 
   5  18  10       30.46       78.75     33.35 o 
  -6  19  10        2.21      -33.02     24.61 o 
  -5  19  10        0.77       -6.43     23.16 o 
  -4  19  10       33.63       28.90     24.61 o 
  -3  19  10       37.66       68.71     41.96 o 
  -2  19  10        0.05        1.28     48.85 o 
  -1  19  10      101.40       91.34     27.56 o 
   0  19  10      150.30      117.00     24.38 o 
   1  19  10      202.29      219.72     33.35 o 
   2  19  10      638.16      660.22     50.47 o 
   3  19  10       89.63      147.42     33.34 o 
   4  19  10      136.92      172.69     38.21 o 
   5  19  10       89.38      142.13     36.92 o 
  -6  20  10        0.13       -0.39     28.29 o 
  -5  20  10        0.01        9.30     24.95 o 
  -4  20  10        6.29      -20.17     21.93 o 
  -3  20  10       85.30       94.20     84.56 o 
  -2  20  10        3.41        4.51     23.46 o 
  -1  20  10       45.89       40.64     23.87 o 
   0  20  10        0.07       15.03     26.31 o 
   1  20  10        3.61        1.42     22.87 o 
   2  20  10       24.58       67.24     28.29 o 
   3  20  10       80.06       48.07     29.19 o 
   4  20  10       48.76       41.39     30.08 o 
  -5  21  10       24.30       -3.49     32.57 o 
  -4  21  10      141.97      124.18     32.74 o 
  -3  21  10      140.56      119.60     30.96 o 
  -2  21  10       76.55       85.18     28.34 o 
  -1  21  10        4.69       24.43     23.92 o 
   0  21  10        0.49      -32.57     23.80 o 
   1  21  10       32.38       33.82     25.23 o 
   2  21  10      131.97      247.99     64.51 o 
   3  21  10       88.24      164.18     50.11 o 
   4  21  10        0.51      -10.16     27.39 o 
  -5  22  10        0.57      -30.77     23.16 o 
  -4  22  10       21.18       -7.09     24.75 o 
  -3  22  10       81.41       65.20     68.27 o 
  -2  22  10       52.78       52.93     27.89 o 
  -1  22  10        1.80       -1.94     32.57 o 
   1  22  10       10.93        9.96     24.68 o 
   2  22  10        0.99       16.22     26.18 o 
   3  22  10        1.35       -2.40     26.03 o 
  -4  23  10       68.01       50.35     29.66 o 
  -3  23  10       18.06       37.01     27.42 o 
  -2  23  10       45.93        8.45     26.03 o 
  -1  23  10        2.16       12.53     35.07 o 
   1  23  10        0.38      -34.28     24.06 o 
   2  23  10       29.70       11.88     26.40 o 
   3  23  10        6.38       45.91     29.79 o 
  -3  24  10       27.54       63.27     29.66 o 
  -2  24  10        0.00       -9.00     23.87 o 
  -1  24  10        3.13        0.00     37.58 o 
   0  24  10        9.09      -41.34     27.56 o 
   1  24  10        2.36       46.35     46.35 o 
   2  24  10        0.14      -10.92     27.06 o 
  -2  25  10        0.15       23.43     35.07 o 
  -1  25  10       44.49       35.07     41.34 o 
   0  25  10       93.24       63.89     42.59 o 
  -9   1  11        0.00       12.88     25.23 o 
  -8   1  11       10.09       23.71     23.80 o 
  -7   1  11        4.01       14.85     21.69 o 
  -6   1  11       38.11        6.70     14.65 o 
  -5   1  11        9.11      -10.39     11.57 o 
  -4   1  11       90.95       79.47     12.34 o 
  -3   1  11       12.01       20.83      8.68 o 
  -2   1  11       66.09       65.32      9.24 o 
  -1   1  11     2079.58     2223.99     32.46 o 
   0   1  11       63.93      101.74     10.78 o 
   1   1  11        0.00        0.35      7.22 o 
   2   1  11      152.66      151.22     14.73 o 
   3   1  11       12.99       11.98      9.94 o 
   4   1  11      160.99      142.94     16.63 o 
   5   1  11     1018.30     1219.84     53.16 o 
   6   1  11       44.06       60.13     24.80 o 
  -8   2  11       21.07        4.10     24.35 o 
  -7   2  11       38.17       52.35     20.72 o 
  -6   2  11        8.58       -5.60     13.27 o 
  -5   2  11        0.78       -6.71     11.20 o 
  -4   2  11        0.72      -10.26      8.88 o 
  -3   2  11        1.20       -7.63     10.85 o 
  -2   2  11     2454.71     2619.45     47.91 o 
  -1   2  11     2028.16     2497.90     34.38 o 
   0   2  11        0.41       -6.25      9.45 o 
   1   2  11        4.06        8.77      7.70 o 
   2   2  11      606.92      557.83     19.72 o 
   3   2  11       13.29        8.36      9.79 o 
   4   2  11        9.96       30.13     15.35 o 
   6   2  11        0.26       20.89     21.93 o 
   7   2  11       30.21       15.03     36.33 o 
  -8   3  11       33.00       38.42     31.32 o 
  -7   3  11       13.08      -12.64     18.92 o 
  -6   3  11       38.80       29.40     31.73 o 
  -5   3  11        9.57        7.33     11.94 o 
  -4   3  11      261.89      257.85     16.70 o 
  -3   3  11       29.58       18.93      9.11 o 
  -2   3  11     3450.13     3442.87     44.39 o 
  -1   3  11      492.09      537.90     15.73 o 
   0   3  11      896.32      854.20     26.91 o 
   1   3  11       61.87       48.28     11.80 o 
   2   3  11       28.35       42.17     12.29 o 
   3   3  11       33.94       31.35     13.70 o 
   4   3  11      722.96      714.58     31.76 o 
   5   3  11     3430.70     3374.40     67.37 o 
   6   3  11       53.72       71.27     25.50 o 
   7   3  11        2.39       25.05     40.09 o 
  -8   4  11       39.37       14.34     23.48 o 
  -7   4  11        0.92      -17.70     17.04 o 
  -6   4  11       22.71       12.23     16.92 o 
  -5   4  11        7.42      -11.13     10.95 o 
  -4   4  11       32.54       30.47     10.50 o 
  -3   4  11        3.15       16.45      8.63 o 
  -2   4  11      316.44      300.18     18.22 o 
  -1   4  11      127.87      128.74     14.21 o 
   0   4  11      142.14      175.55     15.38 o 
   1   4  11        4.30       -5.08      9.57 o 
   2   4  11       29.28       41.24     12.00 o 
   3   4  11      430.09      444.29     26.08 o 
   4   4  11      404.69      368.26     31.60 o 
   5   4  11      268.23      343.73     97.08 o 
   6   4  11       70.91       70.65     25.87 o 
   7   4  11       32.63       26.67     25.23 o 
  -8   5  11       41.82       34.31     30.59 o 
  -7   5  11        0.05       -4.03     17.65 o 
  -6   5  11       11.64       -0.90     16.73 o 
  -5   5  11      209.92      226.05     18.02 o 
  -4   5  11      139.00      151.13     14.06 o 
  -3   5  11        6.58      -11.58      7.72 o 
  -2   5  11       29.59       21.95      7.45 o 
  -1   5  11      223.08      210.66     16.08 o 
   0   5  11      214.31      211.22     16.81 o 
   1   5  11       31.82       15.93     10.80 o 
   2   5  11        0.89       10.02     11.39 o 
   3   5  11      120.10      130.47     17.42 o 
   4   5  11      181.84      195.57     21.97 o 
   5   5  11      977.79      970.47     48.87 o 
   6   5  11        1.97       13.95     21.96 o 
   7   5  11      124.19      127.90     70.78 o 
  -8   6  11      101.86      123.67     26.11 o 
  -7   6  11        0.47      -11.72     21.45 o 
  -6   6  11        8.92       -5.11     15.61 o 
  -5   6  11        7.95      -12.45     13.08 o 
  -4   6  11       56.95       78.95     13.03 o 
  -3   6  11       23.26       21.95      9.04 o 
  -2   6  11      117.12      130.56     15.05 o 
  -1   6  11     1329.03     1255.90     32.90 o 
   0   6  11      124.01      126.41     15.33 o 
   1   6  11       46.85       55.59     14.58 o 
   2   6  11        1.90        7.79     11.22 o 
   3   6  11       65.23       59.17     19.12 o 
   4   6  11      351.82      339.78     25.54 o 
   5   6  11       71.87       91.42     26.03 o 
   6   6  11        7.55      -28.82     19.22 o 
   7   6  11       33.11       53.27     26.49 o 
  -8   7  11      105.37       61.74     27.08 o 
  -7   7  11        1.33       -9.17     17.02 o 
  -6   7  11        3.28      -23.53     15.88 o 
  -5   7  11        7.74       -7.92     13.40 o 
  -4   7  11       14.93       21.63     10.11 o 
  -3   7  11      202.10      255.15     15.29 o 
  -2   7  11     1879.15     1932.82     42.67 o 
  -1   7  11      317.37      327.26     19.95 o 
   0   7  11        0.20      -12.37      9.87 o 
   1   7  11       25.55       26.43     11.88 o 
   2   7  11        0.59      -11.08     11.02 o 
   3   7  11       38.86       49.25     28.84 o 
   4   7  11       29.05       43.94     22.57 o 
   5   7  11       12.47      -18.04     19.80 o 
   6   7  11        0.04        2.79     22.83 o 
   7   7  11       16.26        1.56     24.68 o 
  -8   8  11       21.41        9.57     25.58 o 
  -7   8  11        0.00        7.12     23.23 o 
  -6   8  11        3.33      -22.26     14.84 o 
  -5   8  11       35.92       13.89     14.88 o 
  -4   8  11        9.74       -3.88      9.35 o 
  -3   8  11      392.11      471.18     23.08 o 
  -2   8  11      721.28      706.37     27.00 o 
  -1   8  11      144.46      131.85     15.63 o 
   0   8  11      643.57      676.92     27.87 o 
   1   8  11       43.72       53.35     12.76 o 
   2   8  11        0.93       -3.03     11.22 o 
   3   8  11      715.82      663.45     57.98 o 
   4   8  11      141.61      116.27     27.06 o 
   5   8  11        2.70       11.62     21.93 o 
   6   8  11        0.66       -9.62     23.36 o 
   7   8  11       33.53       33.07     31.94 o 
  -8   9  11        0.57        5.18     20.19 o 
  -7   9  11        4.88      -26.41     17.61 o 
  -6   9  11        3.83       -5.03     15.63 o 
  -5   9  11       24.82       42.75     24.77 o 
  -4   9  11      102.79       82.03     15.78 o 
  -3   9  11       11.49       19.38     12.15 o 
  -2   9  11       14.89        9.77     11.22 o 
  -1   9  11        4.13        5.43     10.85 o 
   0   9  11       31.80       50.93     16.73 o 
   1   9  11       99.73       79.84     14.80 o 
   2   9  11        0.00       -4.40     11.52 o 
   3   9  11       68.91       53.18     16.73 o 
   4   9  11       43.96       51.29     24.38 o 
   5   9  11        0.04      -29.79     19.86 o 
   6   9  11        0.21        2.84     24.68 o 
  -8  10  11        0.08      -32.58     24.80 o 
  -7  10  11        5.39        1.65     24.41 o 
  -6  10  11        0.21      -22.45     14.97 o 
  -5  10  11        1.91       -1.76     14.72 o 
  -4  10  11        9.17      -15.76     16.21 o 
  -3  10  11       32.09       34.93     13.01 o 
  -2  10  11       18.99       24.25     12.51 o 
  -1  10  11      814.03      836.18     30.02 o 
   0  10  11       28.23       37.36     16.00 o 
   1  10  11      121.02      130.81     17.08 o 
   2  10  11      289.09      298.93     38.87 o 
   3  10  11        9.15       19.53     41.96 o 
   4  10  11       18.63       15.67     29.44 o 
   5  10  11        2.78       13.92     23.36 o 
   6  10  11        0.35      -23.56     23.16 o 
  -8  11  11       17.96      -27.17     20.67 o 
  -7  11  11        6.65        6.76     19.31 o 
  -6  11  11       59.44       69.26     22.65 o 
  -5  11  11        8.40        2.72     33.82 o 
  -4  11  11        1.30       -3.96     35.70 o 
  -3  11  11       30.20       22.55     22.55 o 
  -2  11  11       14.43       24.34     12.79 o 
  -1  11  11       34.66       17.74     13.17 o 
   0  11  11       91.60      107.69     16.58 o 
   1  11  11        8.11       30.69     15.80 o 
   2  11  11        5.08       14.54     14.41 o 
   3  11  11       26.46       22.03     23.36 o 
   4  11  11        6.58        9.77     29.44 o 
   5  11  11        1.49      -26.82     20.62 o 
   6  11  11        2.43       23.92     26.40 o 
  -8  12  11        5.89       27.10     22.73 o 
  -7  12  11        1.33      -27.15     18.10 o 
  -6  12  11        8.35      -14.16     22.83 o 
  -5  12  11       69.19       47.37     23.46 o 
  -4  12  11      153.86       93.69     24.25 o 
  -3  12  11       65.17       74.01     21.36 o 
  -2  12  11       33.27       42.17     14.70 o 
  -1  12  11       50.71       60.94     15.05 o 
   0  12  11      181.36      187.42     20.40 o 
   1  12  11        4.83       37.53     16.52 o 
   2  12  11        6.68       -4.25     14.32 o 
   3  12  11       53.39       58.75     25.28 o 
   4  12  11        2.32       12.94     23.48 o 
   5  12  11        0.25       33.95     25.87 o 
   6  12  11       13.37      -12.06     35.07 o 
  -7  13  11       21.47       15.55     29.96 o 
  -6  13  11        0.46       11.90     24.80 o 
  -5  13  11      400.56      324.66     44.47 o 
  -4  13  11        2.01      -23.43     18.01 o 
  -3  13  11       31.40       50.92     22.57 o 
  -2  13  11       88.53       80.55     24.30 o 
  -1  13  11      102.94      120.43     20.12 o 
   0  13  11      150.08      176.31     20.72 o 
   1  13  11      715.20      794.42     34.17 o 
   2  13  11      531.93      477.06     37.55 o 
   3  13  11       62.24       87.67     27.97 o 
   4  13  11       55.85       80.33     28.18 o 
   5  13  11        0.01      -23.35     28.81 o 
   6  13  11        8.67       23.19     31.32 o 
  -7  14  11        6.21      -16.60     26.18 o 
  -6  14  11       39.60      -15.30     40.71 o 
  -5  14  11       20.22       31.59     23.40 o 
  -4  14  11      133.81       93.93     26.03 o 
  -3  14  11       35.66       24.43     24.43 o 
  -2  14  11       48.07       29.32     16.41 o 
  -1  14  11       70.82       32.20     15.66 o 
   0  14  11        1.47        5.25     14.64 o 
   1  14  11      429.68      482.84     29.80 o 
   2  14  11      189.44      210.03     32.78 o 
   3  14  11        0.52      -31.03     20.69 o 
   4  14  11        4.48       18.36     24.56 o 
   5  14  11        5.86       12.44     26.40 o 
   6  14  11        4.57      -16.10     30.69 o 
  -7  15  11        0.30       -6.40     27.97 o 
  -6  15  11       75.64       76.49     31.32 o 
  -5  15  11        9.05       -4.72     22.47 o 
  -4  15  11        0.05      -20.27     19.25 o 
  -3  15  11        0.60      -16.28     19.49 o 
  -2  15  11       14.14      -27.02     18.01 o 
  -1  15  11       55.82       38.43     16.73 o 
   0  15  11        2.95      -17.45     16.11 o 
   1  15  11      205.53      234.82     25.11 o 
   2  15  11      393.27      445.41    127.77 o 
   3  15  11        0.83        5.87     23.72 o 
   4  15  11        5.77        2.57     25.58 o 
   5  15  11        0.08       26.03     28.18 o 
  -7  16  11        0.07       -3.49     31.32 o 
  -6  16  11       63.18       94.58     31.89 o 
  -5  16  11        1.57      -22.10     20.13 o 
  -4  16  11       22.79       53.39     25.64 o 
  -3  16  11       10.13      -17.79     19.80 o 
  -2  16  11        0.24        4.38     21.26 o 
  -1  16  11       24.71        1.39     21.29 o 
   0  16  11       87.89       83.11     20.40 o 
   1  16  11      509.61      617.47     44.47 o 
   2  16  11      125.47      163.65     31.89 o 
   3  16  11        0.67       -0.89     24.05 o 
   4  16  11       40.97       53.75     28.87 o 
   5  16  11        7.84      -26.52     25.58 o 
  -6  17  11       11.16       27.41     30.32 o 
  -5  17  11      244.22      300.65     38.70 o 
  -4  17  11      303.59      339.15     38.70 o 
  -3  17  11       47.63       22.27     39.46 o 
  -2  17  11       32.65        6.66     22.09 o 
  -1  17  11        4.79        0.77     16.00 o 
   0  17  11       19.39        3.59     21.30 o 
   1  17  11      174.27      149.18     30.06 o 
   2  17  11       20.42       78.41     28.59 o 
   3  17  11        6.64        2.87     24.96 o 
   4  17  11       49.76        8.56     25.48 o 
   5  17  11        8.29        7.10     31.32 o 
  -6  18  11        0.23      -10.86     26.53 o 
  -5  18  11      240.75      263.25     56.37 o 
  -4  18  11      189.58      196.58     33.89 o 
  -3  18  11       23.40       19.86     23.72 o 
  -2  18  11       43.43       24.44     23.46 o 
  -1  18  11        0.35      -22.35     14.90 o 
   0  18  11      122.27      177.89     28.34 o 
   1  18  11       48.23       84.84     28.29 o 
   2  18  11      408.22      484.00     45.10 o 
   3  18  11       39.91      107.04     31.21 o 
   4  18  11      153.59      206.78     37.26 o 
   5  18  11        7.03        4.52     26.15 o 
  -6  19  11       16.20      -23.80     28.81 o 
  -5  19  11        3.68      -20.04     23.36 o 
  -4  19  11       87.32       89.09     50.11 o 
  -3  19  11       26.95       31.71     25.23 o 
  -2  19  11       27.32       15.03     23.03 o 
  -1  19  11        8.40      -15.00     40.09 o 
   0  19  11      345.11      330.00     34.02 o 
   1  19  11      106.04      123.53     29.66 o 
   2  19  11      203.00      250.98     36.92 o 
   3  19  11      102.89      104.33     33.07 o 
   4  19  11        6.88       17.75     25.48 o 
  -5  20  11        8.04      -34.29     23.14 o 
  -4  20  11        0.04      -17.02     23.16 o 
  -3  20  11        1.99       30.06     25.69 o 
  -2  20  11        1.34       -6.83     22.57 o 
  -1  20  11        6.43       22.34     23.46 o 
   0  20  11       35.93       31.32     31.32 o 
   1  20  11        0.26       11.01     24.38 o 
   2  20  11        4.95       56.76     28.18 o 
   3  20  11       27.92       52.72     30.32 o 
   4  20  11       10.84      -11.32     30.69 o 
  -5  21  11       34.87       83.14     32.25 o 
  -4  21  11       12.99        3.10     26.03 o 
  -3  21  11      102.22       99.38     31.56 o 
  -2  21  11       18.18       -1.88     24.80 o 
  -1  21  11       12.10        3.83     22.47 o 
   0  21  11       33.77       30.06     33.82 o 
   1  21  11      179.34      172.46     33.59 o 
   2  21  11      117.10      131.42     34.00 o 
   3  21  11       70.53       66.15     31.89 o 
  -4  22  11       16.28       28.22     28.18 o 
  -3  22  11       20.78       25.12     26.03 o 
  -2  22  11       39.02       26.58     26.53 o 
  -1  22  11       13.84       36.76     25.64 o 
   1  22  11       37.17       38.58     38.83 o 
   2  22  11       95.01      116.71     34.00 o 
   3  22  11       74.84       77.06     32.91 o 
  -4  23  11       10.86      -24.71     26.31 o 
  -3  23  11        4.16        4.38     25.69 o 
  -2  23  11        2.86      -11.55     23.87 o 
  -1  23  11       95.99      116.50     43.84 o 
   0  23  11        5.83       30.06     36.33 o 
   1  23  11       20.98       -5.08     25.14 o 
   2  23  11       33.27       57.41     30.66 o 
  -3  24  11       14.75       -0.73     27.08 o 
  -2  24  11        0.68       -6.24     24.75 o 
  -1  24  11        9.60      -21.30     35.07 o 
   0  24  11       57.81      115.25     46.35 o 
   1  24  11        0.47       25.05     46.35 o 
  -2  25  11        6.35      -17.20     26.03 o 
  -1  25  11        0.34        7.52     36.33 o 
   0  25  11        1.01       22.55     37.58 o 
  -8   0  12        4.88       20.04     32.57 o 
  -7   0  12       16.70       41.34     35.07 o 
  -6   0  12       38.11       57.67     23.36 o 
  -5   0  12       86.83       53.70     19.92 o 
  -4   0  12       43.02       40.97     20.04 o 
  -3   0  12      826.56      811.86     33.00 o 
  -2   0  12     5917.07     6092.51     93.99 o 
  -1   0  12       15.66       20.15     10.19 o 
   0   0  12      428.61      447.38     21.55 o 
   1   0  12        2.21       -5.43     10.52 o 
   2   0  12      106.09       94.26     16.85 o 
   3   0  12      598.00      552.40     32.32 o 
   4   0  12     3020.72     3096.61    105.22 o 
   5   0  12        0.25      -31.32     26.31 o 
   6   0  12      637.18      556.19     57.62 o 
  -8   1  12        0.01      -23.17     22.14 o 
  -7   1  12       15.15       21.96     22.47 o 
  -6   1  12        2.84       -6.58     13.57 o 
  -5   1  12       43.71       19.82     12.97 o 
  -4   1  12        3.51      -13.50      9.00 o 
  -3   1  12      230.44      266.65     15.60 o 
  -2   1  12      969.86     1005.91     23.26 o 
  -1   1  12      667.39      640.27     17.82 o 
   0   1  12       99.35      109.97     11.54 o 
   1   1  12       13.56       15.87      8.30 o 
   2   1  12      248.32      268.40     19.22 o 
   3   1  12        0.90       17.88     13.49 o 
   4   1  12        7.11      156.76     20.95 o 
   5   1  12       79.26       46.56     23.46 o 
   6   1  12       73.27        8.77     30.06 o 
  -8   2  12        2.23      -11.32     23.36 o 
  -7   2  12        0.11        5.85     18.05 o 
  -6   2  12        0.01       -4.18     13.49 o 
  -5   2  12       32.61       37.78     14.04 o 
  -4   2  12        0.00       -5.12      9.99 o 
  -3   2  12       30.21       29.60      9.74 o 
  -2   2  12       15.90       23.70      7.88 o 
  -1   2  12       14.74        8.04      6.70 o 
   0   2  12      105.87      112.24     31.32 o 
   1   2  12       29.13       50.11     12.04 o 
   2   2  12      989.59     1033.63     32.04 o 
   3   2  12      302.55      350.10     23.78 o 
   4   2  12      847.74      992.24     37.57 o 
   5   2  12       20.39        2.22     17.35 o 
   6   2  12        2.55       23.80     30.06 o 
  -8   3  12        8.31        1.89     23.36 o 
  -7   3  12       33.27       23.31     25.21 o 
  -6   3  12       15.09       -6.57     29.30 o 
  -5   3  12       12.37      -16.37     10.91 o 
  -4   3  12       34.70       16.79     10.77 o 
  -3   3  12       53.67       38.47     13.38 o 
  -2   3  12      142.48      157.51     12.48 o 
  -1   3  12        0.05      -10.01     12.40 o 
   0   3  12      209.59      224.06     21.20 o 
   1   3  12      234.05      271.01     18.98 o 
   2   3  12      851.80      805.85     29.41 o 
   3   3  12        8.07       29.05     14.43 o 
   4   3  12     4408.34     4190.26     85.61 o 
   5   3  12       51.44       63.41     19.45 o 
   6   3  12        9.58      -14.06     21.93 o 
  -8   4  12        1.00        9.77     48.23 o 
  -7   4  12        1.64      -10.15     17.62 o 
  -6   4  12        0.02      -22.73     15.15 o 
  -5   4  12      174.22      181.84     17.43 o 
  -4   4  12       88.88       86.87     12.82 o 
  -3   4  12      166.59      170.51     17.36 o 
  -2   4  12       22.32       16.24     10.13 o 
  -1   4  12       11.43        4.64      9.35 o 
   0   4  12     1242.68     1271.38     34.86 o 
   1   4  12        0.10       11.05     10.49 o 
   2   4  12       64.17       66.20     14.63 o 
   3   4  12      184.43      176.86     20.43 o 
   4   4  12      270.84      334.03     26.15 o 
   5   4  12        3.07      -16.07     42.59 o 
   6   4  12        4.39        1.54     26.31 o 
   7   4  12        1.07      -43.22     28.81 o 
  -8   5  12        0.02      -15.00     19.39 o 
  -7   5  12        0.19       -4.51     17.92 o 
  -6   5  12       64.16       15.92     16.79 o 
  -5   5  12       28.21        7.80     12.71 o 
  -4   5  12        8.03        9.07     10.51 o 
  -3   5  12     1356.97     1390.33     29.66 o 
  -2   5  12     1025.08     1110.49     32.16 o 
  -1   5  12        4.47       -3.21      9.63 o 
   0   5  12       23.18       21.60     11.31 o 
   1   5  12       41.09       38.42     12.29 o 
   2   5  12     1603.43     1534.23     40.41 o 
   3   5  12      256.22      261.89     22.64 o 
   4   5  12      105.92      230.36     26.60 o 
   5   5  12        0.52      -29.12     19.42 o 
   6   5  12        8.58       35.10     24.68 o 
   7   5  12        3.61       15.14     25.68 o 
  -8   6  12        4.62      -14.52     18.63 o 
  -7   6  12        2.97      -24.17     16.11 o 
  -6   6  12        8.32       -9.44     15.99 o 
  -5   6  12        0.19       -0.91     14.21 o 
  -4   6  12        0.30       -2.93      9.82 o 
  -3   6  12      160.97      155.26     17.33 o 
  -2   6  12     1392.22     1389.80     36.95 o 
  -1   6  12      104.33      116.80     15.72 o 
   0   6  12       40.63       41.76     12.29 o 
   1   6  12       96.85      114.15     15.53 o 
   2   6  12      250.20      281.95     21.67 o 
   3   6  12      224.28      241.30     22.44 o 
   4   6  12       85.17      131.92     20.74 o 
   5   6  12       79.04       54.43     34.45 o 
   6   6  12        0.08       -9.95     21.55 o 
  -8   7  12        2.48       -8.15     21.40 o 
  -7   7  12       14.85      -19.42     17.87 o 
  -6   7  12      112.79      118.37     21.31 o 
  -5   7  12       32.95        7.16     15.03 o 
  -4   7  12       35.53       35.65     14.00 o 
  -3   7  12      134.95      151.47     26.30 o 
  -2   7  12      270.06      291.11     20.63 o 
  -1   7  12      308.59      280.45     22.11 o 
   0   7  12      218.45      224.93     29.40 o 
   1   7  12       90.68      105.82     15.78 o 
   2   7  12      313.77      303.53     22.40 o 
   3   7  12      297.30      418.68     27.83 o 
   4   7  12      432.65      449.25     38.70 o 
   5   7  12       29.57        3.08     22.57 o 
   6   7  12        0.02       14.46     24.06 o 
  -8   8  12       33.63       55.10     23.02 o 
  -7   8  12       35.15       15.95     19.73 o 
  -6   8  12      140.41      127.13     22.67 o 
  -5   8  12        1.55      -16.51     16.29 o 
  -4   8  12        0.03       10.35     13.13 o 
  -3   8  12      625.23      692.78     28.05 o 
  -2   8  12       16.43       10.66     11.66 o 
  -1   8  12        1.29        3.02     10.98 o 
   0   8  12      467.72      412.75     45.02 o 
   1   8  12      256.87      275.31     21.24 o 
   2   8  12        2.14        3.34     12.65 o 
   3   8  12      588.74      642.68     32.03 o 
   4   8  12      520.33      543.97     41.51 o 
   5   8  12        0.15        7.52     24.05 o 
   6   8  12       15.57       -4.87     23.48 o 
  -8   9  12        9.30        1.18     19.73 o 
  -7   9  12       33.04       26.88     24.35 o 
  -6   9  12       93.78       82.25     24.70 o 
  -5   9  12       22.51       14.96     22.47 o 
  -4   9  12       54.04       51.41     21.04 o 
  -3   9  12      148.55      181.55     21.53 o 
  -2   9  12        0.97        1.89     11.54 o 
  -1   9  12      102.86      115.69     16.08 o 
   0   9  12      101.36      113.51     16.43 o 
   1   9  12      187.18      212.89     20.41 o 
   2   9  12      213.31      268.64     23.28 o 
   3   9  12      849.18      870.76     36.14 o 
   4   9  12       31.15       32.14     26.93 o 
   5   9  12        3.29       -2.81     23.14 o 
   6   9  12       10.97       11.27     28.19 o 
  -8  10  12        2.06      -17.93     17.55 o 
  -7  10  12       97.97      100.03     32.63 o 
  -6  10  12        0.00      -25.98     21.30 o 
  -5  10  12      172.80      182.67     30.85 o 
  -4  10  12        1.82       -8.22     21.30 o 
  -3  10  12        0.33      -16.10     12.15 o 
  -2  10  12        0.96       -9.06     11.95 o 
  -1  10  12      100.40       92.48     15.81 o 
   0  10  12      245.17      265.37     34.50 o 
   1  10  12      633.26      701.82     31.18 o 
   2  10  12      111.10      124.58     19.60 o 
   3  10  12      262.18      174.97     54.49 o 
   4  10  12        0.05        5.99     21.93 o 
   5  10  12       22.46       42.32     26.74 o 
   6  10  12        0.93        2.38     31.94 o 
  -8  11  12        2.04       -3.12     29.43 o 
  -7  11  12       49.84       30.58     29.50 o 
  -6  11  12       43.44       66.29     27.29 o 
  -5  11  12      135.94      185.96     30.96 o 
  -4  11  12       29.28       16.36     20.76 o 
  -3  11  12       11.35        4.86     13.16 o 
  -2  11  12       10.84       -4.81     13.83 o 
  -1  11  12       61.21       71.90     15.85 o 
   0  11  12     1562.05     1570.68     45.13 o 
   1  11  12       57.19       81.74     17.72 o 
   2  11  12      218.49      204.59     23.43 o 
   3  11  12       21.00       27.70     22.98 o 
   4  11  12        3.04        3.33     21.31 o 
   5  11  12        3.40       24.60     26.49 o 
   6  11  12       24.53       18.87     27.32 o 
  -7  12  12        2.12       21.58     28.53 o 
  -6  12  12      200.23      128.47     61.38 o 
  -5  12  12        0.05      -30.06     20.04 o 
  -4  12  12       43.75       61.06     25.05 o 
  -3  12  12        1.81      -14.30     41.34 o 
  -2  12  12        4.37       -2.71     13.59 o 
  -1  12  12      164.87      194.52     20.41 o 
   0  12  12     1212.40     1273.51     48.53 o 
   1  12  12     1629.10     1575.33     55.93 o 
   2  12  12       15.05        4.50     16.26 o 
   3  12  12       76.99       53.69     37.58 o 
   4  12  12       10.34        4.79     24.68 o 
   5  12  12        0.37      -10.22     24.31 o 
   6  12  12        8.66       -0.43     27.32 o 
  -7  13  12        0.34      -33.54     25.50 o 
  -6  13  12      225.55      218.56     50.73 o 
  -5  13  12      124.05       90.78     27.29 o 
  -4  13  12       12.91       -5.79     20.76 o 
  -3  13  12       78.15       85.18     24.61 o 
  -2  13  12      282.59      384.55     40.74 o 
  -1  13  12      881.45      908.06     34.81 o 
   0  13  12      338.80      336.93     27.07 o 
   1  13  12      647.75      718.74     35.25 o 
   2  13  12       45.70       29.78     18.50 o 
   3  13  12      153.04      137.72     35.70 o 
   4  13  12        0.34      -16.12     22.47 o 
   5  13  12       15.87       37.74     67.02 o 
   6  13  12        0.82        2.30     25.87 o 
  -7  14  12       15.01      -31.89     26.74 o 
  -6  14  12       22.86       27.15     26.92 o 
  -5  14  12      210.92      201.30     52.61 o 
  -4  14  12       61.16       40.72     33.82 o 
  -3  14  12       29.97        6.65     21.92 o 
  -2  14  12      204.36      246.32     29.12 o 
  -1  14  12      776.55      787.88     34.73 o 
   0  14  12      172.78      152.58     22.48 o 
   1  14  12       15.49       29.43     18.20 o 
   2  14  12      408.29      514.59     58.88 o 
   3  14  12       62.18       26.77     25.68 o 
   4  14  12        1.29       24.80     26.31 o 
   5  14  12        9.39      -12.14     26.49 o 
  -7  15  12        2.78      -36.57     24.38 o 
  -6  15  12       48.64       49.34     31.32 o 
  -5  15  12        8.33      -23.80     19.86 o 
  -4  15  12       90.39       74.63     25.58 o 
  -3  15  12       18.18       16.61     21.93 o 
  -2  15  12      435.78      434.14     28.52 o 
  -1  15  12      347.31      287.32     28.45 o 
   0  15  12      524.36      614.10     35.37 o 
   1  15  12      597.56      658.42     36.05 o 
   2  15  12      222.91      265.16     36.03 o 
   3  15  12      195.95      163.11     34.24 o 
   4  15  12       16.26       16.28     26.40 o 
   5  15  12        4.96       28.13     28.87 o 
  -6  16  12        0.11       -0.38     26.12 o 
  -5  16  12        0.42      -16.18     22.09 o 
  -4  16  12       43.38       20.52     25.05 o 
  -3  16  12       71.92       30.81     47.60 o 
  -2  16  12       18.94       -5.56     20.32 o 
  -1  16  12       18.17        4.24     17.09 o 
   0  16  12      431.10      319.49     78.29 o 
   1  16  12        6.64       40.05     19.52 o 
   2  16  12       98.76      135.28     30.40 o 
   3  16  12      136.38      144.45     33.10 o 
   4  16  12       22.20       28.71     27.29 o 
   5  16  12        4.50       34.24     27.56 o 
  -6  17  12        9.05        3.04     26.74 o 
  -5  17  12       15.23        5.01     24.05 o 
  -4  17  12        0.00        9.79     23.36 o 
  -3  17  12       82.76       66.02     26.74 o 
  -2  17  12        4.97      -27.02     18.01 o 
  -1  17  12       97.72       79.48     21.42 o 
   0  17  12        7.47      -17.62     20.80 o 
   1  17  12      343.54      333.67     37.90 o 
   2  17  12       86.06       93.99     29.50 o 
   3  17  12        2.75        1.94     25.28 o 
   4  17  12        9.73       64.81     51.99 o 
   5  17  12        0.17        9.01     28.88 o 
  -6  18  12        0.28       -8.83     26.53 o 
  -5  18  12       96.40       87.91     30.47 o 
  -4  18  12      117.54      101.07     30.66 o 
  -3  18  12       12.70       -9.37     30.69 o 
  -2  18  12       21.01      -19.27     20.69 o 
  -1  18  12        2.20      -16.89     18.74 o 
   0  18  12      233.03      248.22     31.36 o 
   1  18  12      410.18      440.29     41.51 o 
   2  18  12       55.57       87.91     29.50 o 
   3  18  12        5.56       52.29     31.32 o 
   4  18  12        8.65       -5.78     26.78 o 
  -5  19  12       23.94       -5.59     26.49 o 
  -4  19  12      115.90       72.92     28.78 o 
  -3  19  12        0.34        2.92     23.48 o 
  -2  19  12       29.53       27.56     23.92 o 
  -1  19  12       17.70      -11.90     20.37 o 
   0  19  12        4.79       24.67     22.98 o 
   1  19  12      224.22      218.58     35.22 o 
   2  19  12        1.16      -31.70     22.47 o 
   3  19  12       90.93      106.86     33.34 o 
   4  19  12        5.96       36.80     29.07 o 
  -5  20  12        1.18      -21.48     24.43 o 
  -4  20  12       45.82       60.93     34.45 o 
  -3  20  12        4.50        0.92     26.93 o 
  -2  20  12        0.02      -20.34     33.82 o 
  -1  20  12        2.11      -13.21     21.04 o 
   0  20  12       41.19       20.04     32.57 o 
   1  20  12        1.17       48.09     27.32 o 
   2  20  12       10.68       -6.95     24.96 o 
   3  20  12       77.54       86.69     33.70 o 
  -5  21  12        0.08      -36.92     24.61 o 
  -4  21  12        3.20      -26.90     25.14 o 
  -3  21  12        9.39       -6.96     23.48 o 
  -2  21  12        6.66       15.85     25.64 o 
  -1  21  12       17.82       21.92     23.92 o 
   0  21  12        9.76      -23.80     32.57 o 
   1  21  12        4.67       -5.64     34.45 o 
   2  21  12        0.62      -28.81     36.95 o 
   3  21  12       93.41      116.56     58.88 o 
  -4  22  12        3.35      -12.39     28.19 o 
  -3  22  12        5.56      -24.42     23.46 o 
  -2  22  12       14.44      -17.54     23.92 o 
  -1  22  12        7.57       -4.99     23.46 o 
   1  22  12        0.02      -28.39     23.48 o 
   2  22  12       55.48       54.08     30.69 o 
  -3  23  12        1.58       48.85     29.23 o 
  -2  23  12       87.68       79.85     30.85 o 
  -1  23  12        0.95        6.26     36.33 o 
   0  23  12       37.79       83.93     42.59 o 
   1  23  12        0.05      -20.11     30.69 o 
   2  23  12       10.54        4.75     29.50 o 
  -2  24  12        4.09       40.09     29.19 o 
  -1  24  12        1.74       33.82     38.83 o 
   0  24  12       10.43       32.57     35.07 o 
  -8   1  13        0.16       -1.73     25.05 o 
  -7   1  13        4.69      -28.87     19.25 o 
  -6   1  13       39.39       41.20     16.12 o 
  -5   1  13       22.82        6.84     13.28 o 
  -4   1  13        8.70       -4.81     10.57 o 
  -3   1  13      106.80      107.43     12.34 o 
  -2   1  13       30.89       32.22      8.99 o 
  -1   1  13       22.70       20.97     10.12 o 
   0   1  13       41.10       43.43     10.78 o 
   1   1  13        0.17      -12.06      9.87 o 
   2   1  13      292.06      297.41     26.57 o 
   3   1  13     2825.06     2839.71     71.30 o 
   4   1  13       38.98       25.62     21.69 o 
   5   1  13       72.88       15.46     32.57 o 
   6   1  13       10.05        6.26     31.32 o 
  -8   2  13        2.02        7.20     22.57 o 
  -7   2  13        7.74      -21.41     18.05 o 
  -6   2  13       62.87       50.22     16.27 o 
  -5   2  13        7.46       -4.37     12.80 o 
  -4   2  13       14.95        2.06     10.89 o 
  -3   2  13      229.90      250.28     15.77 o 
  -2   2  13        3.25       18.54     13.94 o 
  -1   2  13      440.71      473.00     21.35 o 
   0   2  13       64.28       75.74     16.23 o 
   1   2  13       16.25       12.34     12.95 o 
   2   2  13      306.59      336.67     22.61 o 
   3   2  13     1997.17     2055.86     60.21 o 
   4   2  13       46.49       31.88     20.80 o 
   5   2  13      112.03      138.32     27.42 o 
   6   2  13        0.23        6.26     32.57 o 
  -8   3  13        6.00      -26.33     21.20 o 
  -7   3  13        2.56      -25.41     16.94 o 
  -6   3  13        0.40      -32.18     22.94 o 
  -5   3  13        4.33       -6.77     12.65 o 
  -4   3  13       41.98       37.14     12.31 o 
  -3   3  13        6.88        7.27     11.03 o 
  -2   3  13        0.26        0.12      9.82 o 
  -1   3  13       13.45        5.94      9.75 o 
   0   3  13       97.20       96.52     17.72 o 
   1   3  13      176.40      161.08     17.11 o 
   2   3  13      273.29      254.93     20.95 o 
   3   3  13        8.62       67.28     18.04 o 
   4   3  13        0.25      -12.87     22.23 o 
   5   3  13      110.16       75.16     24.80 o 
   6   3  13        4.82       12.53     32.57 o 
  -8   4  13        1.44       14.35     24.06 o 
  -7   4  13        4.77      -33.57     23.56 o 
  -6   4  13       21.13       19.53     32.06 o 
  -5   4  13       63.99       51.05     14.75 o 
  -4   4  13        4.53       -3.83     10.77 o 
  -3   4  13     1041.56     1027.02     42.77 o 
  -2   4  13       20.21       30.63     11.65 o 
  -1   4  13       22.84       11.73     10.66 o 
   0   4  13      310.71      297.36     79.54 o 
   1   4  13       77.53       67.83     15.40 o 
   2   4  13       31.10       46.84     14.93 o 
   3   4  13       68.96      165.30     21.62 o 
   4   4  13        0.32      -23.35     16.43 o 
   5   4  13        0.80       -9.48     21.58 o 
   6   4  13       11.06       35.07     32.57 o 
  -8   5  13       12.28       -6.02     19.15 o 
  -7   5  13        3.38      -28.41     18.94 o 
  -6   5  13        0.51      -17.75     15.99 o 
  -5   5  13        0.57       -5.94     12.57 o 
  -4   5  13      293.12      342.92     28.86 o 
  -3   5  13     1398.02     1312.32     37.09 o 
  -2   5  13       61.43       53.18     12.98 o 
  -1   5  13      636.86      649.43     25.96 o 
   0   5  13        2.31        8.77     17.54 o 
   1   5  13       97.31       61.13     14.54 o 
   2   5  13       95.79      121.86     17.77 o 
   3   5  13     1078.32     1099.10     44.17 o 
   4   5  13        0.01      -13.67     16.51 o 
   5   5  13       37.36       15.03     24.06 o 
   6   5  13        8.83       16.28     31.32 o 
  -8   6  13        2.48      -19.19     31.39 o 
  -7   6  13       15.79      -11.32     18.42 o 
  -6   6  13       52.55       55.62     19.17 o 
  -5   6  13        7.86      -11.19     19.80 o 
  -4   6  13      869.50      854.98     48.86 o 
  -3   6  13      238.71      258.67     21.16 o 
  -2   6  13      160.18      161.85     19.25 o 
  -1   6  13     2567.86     2480.29     50.51 o 
   0   6  13       20.13       35.37     16.28 o 
   1   6  13       15.52       10.42     12.52 o 
   2   6  13      307.53      362.62     29.96 o 
   3   6  13     1422.83     1409.62     44.18 o 
   4   6  13       32.48       -7.72     16.34 o 
   5   6  13        6.02        6.05     44.47 o 
   6   6  13        6.84      -29.17     22.57 o 
  -8   7  13       41.34       12.70     21.36 o 
  -7   7  13       62.53       38.57     20.76 o 
  -6   7  13       12.46      -18.12     15.51 o 
  -5   7  13       10.30      -22.04     19.43 o 
  -4   7  13      530.74      556.89     28.57 o 
  -3   7  13        0.17       -1.35     12.00 o 
  -2   7  13       10.49       16.80     12.18 o 
  -1   7  13      182.85      197.47     18.28 o 
   0   7  13     1377.87     1338.23     38.28 o 
   1   7  13       55.32       94.09     16.99 o 
   2   7  13     1812.63     1740.83     46.59 o 
   3   7  13       42.71      105.01     30.46 o 
   4   7  13        0.52      -25.41     32.57 o 
   5   7  13        7.41      -39.58     45.10 o 
   6   7  13        0.93      -26.70     20.47 o 
  -8   8  13        9.42      -20.37     43.84 o 
  -7   8  13        2.97      -11.77     26.74 o 
  -6   8  13      170.54      185.03     32.78 o 
  -5   8  13       27.67       14.68     23.36 o 
  -4   8  13       11.72       12.08     14.69 o 
  -3   8  13      216.36      209.58     20.21 o 
  -2   8  13      585.64      582.30     26.94 o 
  -1   8  13      135.84      118.62     16.60 o 
   0   8  13      210.88      207.10     21.75 o 
   1   8  13      205.68      245.42     30.14 o 
   2   8  13      421.87      383.13     28.68 o 
   3   8  13     1199.34     1184.05     41.99 o 
   4   8  13        2.67      -46.04     30.69 o 
   5   8  13        5.80       15.34     23.86 o 
   6   8  13       12.08       25.95     27.06 o 
  -8   9  13       31.99       34.95     31.85 o 
  -7   9  13      122.09      106.68     33.52 o 
  -6   9  13        0.89      -34.91     33.82 o 
  -5   9  13       94.07       68.77     28.19 o 
  -4   9  13        0.12      -15.55     25.05 o 
  -3   9  13        6.60        3.27     18.13 o 
  -2   9  13      274.51      275.29     31.23 o 
  -1   9  13       50.65       43.27     14.93 o 
   0   9  13      467.22      462.55     41.41 o 
   1   9  13      814.75      842.58     34.17 o 
   2   9  13      180.28      150.87     22.00 o 
   3   9  13      709.50      660.19     34.10 o 
   4   9  13        5.29      -12.53     24.43 o 
   5   9  13       26.57       10.84     24.56 o 
   6   9  13        3.46        8.01     40.09 o 
  -8  10  13       17.24      -22.84     28.53 o 
  -7  10  13       63.25       43.95     30.85 o 
  -6  10  13        5.46        9.00     40.71 o 
  -5  10  13        3.83      -17.06     19.22 o 
  -4  10  13      285.42      250.82     65.14 o 
  -3  10  13       83.65       89.03     17.46 o 
  -2  10  13        5.32       14.78     14.23 o 
  -1  10  13      428.36      439.83     26.96 o 
   0  10  13        5.31       43.59     16.15 o 
   1  10  13      302.11      293.38     27.40 o 
   2  10  13        3.63       -0.07     16.43 o 
   3  10  13       91.83       75.67     26.03 o 
   4  10  13        8.72        2.76     30.06 o 
   5  10  13        0.01       16.26     24.96 o 
   6  10  13       33.11       29.99     29.44 o 
  -7  11  13        0.03       -2.80     37.58 o 
  -6  11  13        0.15      -29.76     23.72 o 
  -5  11  13       14.18      -27.06     18.04 o 
  -4  11  13      156.37      134.95     53.87 o 
  -3  11  13       10.90        9.72     14.63 o 
  -2  11  13        0.65       15.14     14.72 o 
  -1  11  13      372.07      435.04     44.50 o 
   0  11  13      534.76      590.94     31.90 o 
   1  11  13      411.31      408.13     29.37 o 
   2  11  13       76.33       82.56     20.96 o 
   3  11  13        3.32       17.81     23.77 o 
   4  11  13        1.27       42.37     24.68 o 
   5  11  13       65.96       93.65     30.40 o 
   6  11  13       37.79       63.08     31.60 o 
  -7  12  13        3.26       -8.54     28.87 o 
  -6  12  13       97.78       92.27     30.08 o 
  -5  12  13        1.13       -5.09     21.36 o 
  -4  12  13       54.52       52.21     23.46 o 
  -3  12  13        6.10       -1.71     19.25 o 
  -2  12  13      236.52      235.44     23.67 o 
  -1  12  13     1047.13     1079.71     38.73 o 
   0  12  13     1643.81     1630.20     70.16 o 
   1  12  13      676.54      692.91     36.08 o 
   2  12  13      125.37       90.46     21.48 o 
   3  12  13        0.00        9.68     22.26 o 
   4  12  13       27.03        3.30     24.06 o 
   5  12  13        7.73       32.15     27.39 o 
  -7  13  13       30.25       -5.61     28.70 o 
  -6  13  13       30.16        5.51     25.50 o 
  -5  13  13      108.80       69.75     27.08 o 
  -4  13  13      103.81      106.44     37.58 o 
  -3  13  13       30.02       42.23     22.98 o 
  -2  13  13      216.63      198.03     22.67 o 
  -1  13  13     1123.74     1087.14     56.94 o 
   0  13  13       15.57       30.36     20.69 o 
   1  13  13      252.77      271.51     31.22 o 
   2  13  13       21.82       10.92     18.42 o 
   3  13  13        9.62       -0.10     22.22 o 
   4  13  13        8.93        2.09     24.95 o 
   5  13  13       15.41        8.33     26.18 o 
  -7  14  13       57.81       36.43     30.85 o 
  -6  14  13        1.19      -29.47     24.68 o 
  -5  14  13       32.94       17.85     24.38 o 
  -4  14  13       14.48       13.80     22.87 o 
  -3  14  13        1.10       -8.77     19.43 o 
  -2  14  13        9.13       -1.21     15.83 o 
  -1  14  13       21.98       58.54     24.13 o 
   0  14  13      543.13      546.45     45.72 o 
   1  14  13        5.04        4.05     17.75 o 
   2  14  13       75.87      113.02     29.58 o 
   3  14  13       15.46       38.31     25.14 o 
   4  14  13        0.43       -4.08     24.96 o 
   5  14  13       43.17       80.26     32.63 o 
  -7  15  13       33.86       19.12     29.50 o 
  -6  15  13       74.11       54.81     30.55 o 
  -5  15  13        1.59       -3.76     24.06 o 
  -4  15  13       57.00       50.61     26.40 o 
  -3  15  13       19.21       39.47     24.35 o 
  -2  15  13      143.22      145.16     21.57 o 
  -1  15  13       50.59       28.08     18.05 o 
   0  15  13      958.12      974.58     47.73 o 
   1  15  13       61.51       62.78     20.48 o 
   2  15  13      462.76      436.18     54.49 o 
   3  15  13       12.06        5.33     23.40 o 
   4  15  13        4.33       10.56     31.32 o 
   5  15  13        1.75       17.72     27.06 o 
  -6  16  13       78.13       56.53     31.94 o 
  -5  16  13        9.74       -0.76     24.75 o 
  -4  16  13        3.94      -11.93     21.93 o 
  -3  16  13       84.97      100.24     27.89 o 
  -2  16  13      104.50       82.05     27.46 o 
  -1  16  13       49.17       31.86     18.31 o 
   0  16  13        0.13        3.13     21.26 o 
   1  16  13      155.68      170.91     25.66 o 
   2  16  13       10.36       18.48     24.38 o 
   3  16  13        5.50       17.54     28.19 o 
   4  16  13        1.50       22.47     27.08 o 
  -6  17  13        9.26       -3.40     27.06 o 
  -5  17  13        4.87      -32.05     21.36 o 
  -4  17  13        0.20        2.91     22.87 o 
  -3  17  13       18.59       12.53     25.05 o 
  -2  17  13        2.37        0.81     22.47 o 
  -1  17  13       86.16       84.35     21.30 o 
   0  17  13       40.30       25.83     23.46 o 
   1  17  13      197.39      223.15     36.19 o 
   2  17  13       60.37       32.08     26.40 o 
   3  17  13        7.16        9.56     26.78 o 
   4  17  13        9.03       -0.94     27.97 o 
  -6  18  13        0.18      -11.40     27.08 o 
  -5  18  13        0.34        4.37     25.58 o 
  -4  18  13       16.01      -12.28     22.26 o 
  -3  18  13       16.26       25.68     23.92 o 
  -2  18  13        5.23        1.25     23.03 o 
  -1  18  13        1.12      -19.49     16.08 o 
   0  18  13        5.01      -17.96     20.80 o 
   1  18  13      212.90      251.82     50.11 o 
   2  18  13       76.99       62.63     44.47 o 
   3  18  13        4.27      -37.43     24.95 o 
   4  18  13        5.96      -13.37     27.97 o 
  -5  19  13        0.29        0.26     25.68 o 
  -4  19  13        9.79      -18.64     22.47 o 
  -3  19  13       20.48        7.10     26.31 o 
  -2  19  13        9.48       37.51     24.95 o 
  -1  19  13       22.85       67.35     26.12 o 
   0  19  13       34.67       -1.99     21.69 o 
   1  19  13       15.43       19.76     27.01 o 
   2  19  13        2.22       21.45     27.69 o 
   3  19  13       72.21       80.46     33.41 o 
  -5  20  13       11.11      -27.21     25.23 o 
  -4  20  13        0.09       40.73     27.29 o 
  -3  20  13       17.16        3.99     23.87 o 
  -2  20  13       34.10       24.64     33.20 o 
  -1  20  13       25.14       40.48     28.19 o 
   0  20  13      168.41      219.22     46.35 o 
   1  20  13        3.76      -18.58     25.87 o 
   2  20  13        2.13      -14.61     25.48 o 
   3  20  13        8.45       20.75     29.07 o 
  -4  21  13       13.72      -17.87     30.06 o 
  -3  21  13        0.07       50.47     27.42 o 
  -2  21  13       40.06       32.65     35.07 o 
  -1  21  13        3.79      -23.41     22.57 o 
   1  21  13       38.78       12.10     28.29 o 
   2  21  13        1.72        6.26     27.06 o 
  -4  22  13       26.98       -8.32     46.35 o 
  -3  22  13        0.41       -3.10     26.12 o 
  -2  22  13        3.77       -3.29     23.46 o 
  -1  22  13        0.04       10.25     24.61 o 
   0  22  13        3.29       38.83     35.07 o 
   1  22  13       46.08       35.72     30.40 o 
   2  22  13        1.82        4.73     38.21 o 
  -3  23  13        1.28       -2.22     25.23 o 
  -2  23  13       16.08       13.02     33.20 o 
  -1  23  13       54.77       27.56     40.09 o 
   0  23  13        7.45       81.42     42.59 o 
   1  23  13        0.08      -17.54     37.58 o 
  -1  24  13        0.56       22.55     40.09 o 
  -8   0  14        1.38       -1.25     32.57 o 
  -7   0  14       13.35      -39.46     26.31 o 
  -6   0  14        1.83      -22.55     20.37 o 
  -5   0  14       27.13       -1.74     20.32 o 
  -4   0  14      247.04      215.00     71.40 o 
  -3   0  14        3.83      -16.64     12.31 o 
  -2   0  14      179.90      180.39     31.32 o 
  -1   0  14      290.28      344.49     37.58 o 
   0   0  14       48.37       -3.76     18.79 o 
   1   0  14        7.20       27.56     21.30 o 
   2   0  14      354.16      290.62     40.09 o 
   3   0  14        7.16      -35.70     23.80 o 
   4   0  14       54.08        5.01     28.81 o 
   5   0  14       29.64      -18.79     27.56 o 
  -8   1  14        0.19      -32.53     21.69 o 
  -7   1  14        0.05       -5.50     23.17 o 
  -6   1  14        3.80      -20.35     13.56 o 
  -5   1  14        1.20      -19.56     13.04 o 
  -4   1  14       58.93       41.70     13.50 o 
  -3   1  14       15.01       20.57     12.28 o 
  -2   1  14       15.08        8.83     10.49 o 
  -1   1  14       88.30      103.70     18.60 o 
   0   1  14       20.47       -5.70     13.71 o 
   1   1  14        0.68        8.20     15.48 o 
   2   1  14       44.43       45.04     18.91 o 
   3   1  14        5.57      -20.58     51.99 o 
   4   1  14        0.04      -27.14     19.92 o 
   5   1  14       23.76       -4.23     28.19 o 
   6   1  14        3.81      -37.58     25.05 o 
  -8   2  14        0.15        0.90     46.98 o 
  -7   2  14        0.06      -20.35     17.96 o 
  -6   2  14        7.45      -14.33     14.79 o 
  -5   2  14        8.04      -16.40     12.81 o 
  -4   2  14        1.01      -15.86     10.57 o 
  -3   2  14       12.12       -0.10     12.00 o 
  -2   2  14       48.52       39.93     12.16 o 
  -1   2  14       13.27       34.83     11.16 o 
   0   2  14      561.36      576.18     32.74 o 
   1   2  14        4.75       -7.59     14.60 o 
   2   2  14       21.33      -23.63     15.87 o 
   3   2  14       50.38       36.35     21.20 o 
   4   2  14        1.31      -24.66     28.81 o 
   5   2  14        4.23      -28.36     18.91 o 
   6   2  14        0.76      -28.81     27.56 o 
  -8   3  14        9.94       -6.87     23.87 o 
  -7   3  14        2.26      -12.77     19.04 o 
  -6   3  14        3.59      -23.75     15.83 o 
  -5   3  14      144.71       99.99     16.93 o 
  -4   3  14      278.22      299.27     25.42 o 
  -3   3  14      178.65      205.78     19.33 o 
  -2   3  14      103.34      114.44     17.91 o 
  -1   3  14       47.93       54.66     12.51 o 
   0   3  14       43.85       53.00     17.26 o 
   1   3  14        0.34        2.04     12.44 o 
   2   3  14      163.94      185.82     27.56 o 
   3   3  14        5.47      -26.47     17.65 o 
   4   3  14       31.05       10.65     22.55 o 
   5   3  14       10.30       -9.88     19.92 o 
   6   3  14        5.42       13.78     31.32 o 
  -8   4  14       58.91       69.59     27.39 o 
  -7   4  14       20.45       33.20     20.55 o 
  -6   4  14       47.54       57.55     20.02 o 
  -5   4  14        3.41      -23.06     15.38 o 
  -4   4  14       62.87       27.16     15.38 o 
  -3   4  14       75.03       60.00     14.78 o 
  -2   4  14       18.94       27.34     12.61 o 
  -1   4  14       52.05       45.50     12.51 o 
   0   4  14        5.49        5.39     14.60 o 
   1   4  14      448.94      448.88     25.51 o 
   2   4  14      463.04      495.00     31.93 o 
   3   4  14       20.22      -13.78     18.54 o 
   4   4  14      606.82      555.76     41.34 o 
   5   4  14       30.72       16.28     31.32 o 
   6   4  14        1.70      -15.03     31.32 o 
  -8   5  14       44.25       44.75     22.33 o 
  -7   5  14        2.69      -19.97     24.52 o 
  -6   5  14        0.12      -18.12     22.83 o 
  -5   5  14        7.28      -22.89     15.26 o 
  -4   5  14        0.22      -19.81     13.20 o 
  -3   5  14        1.71       13.52     13.41 o 
  -2   5  14      127.14      115.42     15.88 o 
  -1   5  14      220.53      246.04     19.73 o 
   0   5  14       14.55       29.12     15.87 o 
   1   5  14       57.59       39.46     14.69 o 
   2   5  14       93.53      148.16     20.95 o 
   3   5  14       10.17       -9.41     16.55 o 
   4   5  14       16.10        6.38     33.20 o 
   5   5  14       37.38       -6.26     30.06 o 
   6   5  14        1.22       -1.25     32.57 o 
  -8   6  14        0.94      -10.86     27.39 o 
  -7   6  14        0.21      -35.58     23.72 o 
  -6   6  14       22.13       -3.85     23.87 o 
  -5   6  14       15.70       -7.36     21.58 o 
  -4   6  14        0.14      -16.11     13.50 o 
  -3   6  14        0.68      -13.63     13.25 o 
  -2   6  14        0.50       -9.04     11.53 o 
  -1   6  14     1151.41     1113.36     40.98 o 
   0   6  14     1150.20     1222.44     46.92 o 
   1   6  14       11.78       -5.57     13.70 o 
   2   6  14     3155.11     2973.63     76.52 o 
   3   6  14        4.41      -17.59     21.57 o 
   4   6  14       19.55       31.52     20.13 o 
   5   6  14       57.41       42.59     32.57 o 
   6   6  14       28.66      -22.55     28.81 o 
  -8   7  14       11.73      -26.09     28.78 o 
  -7   7  14        0.62      -34.67     24.61 o 
  -6   7  14        7.40      -20.38     24.06 o 
  -5   7  14       29.15      -18.90     20.04 o 
  -4   7  14      131.81      121.09     19.84 o 
  -3   7  14       18.69       16.36     14.80 o 
  -2   7  14     1305.71     1250.00     37.80 o 
  -1   7  14      923.76      931.99     33.43 o 
   0   7  14      184.77      280.60     31.32 o 
   1   7  14      354.48      336.08     25.31 o 
   2   7  14     2991.20     2948.82    132.16 o 
   3   7  14       44.41       20.13     18.05 o 
   4   7  14       23.72      -25.05     21.55 o 
   5   7  14       34.74        1.34     24.08 o 
   6   7  14       18.64       -5.01     33.82 o 
  -8   8  14       60.23       60.99     33.62 o 
  -7   8  14        0.42      -19.93     25.23 o 
  -6   8  14        1.56      -17.59     21.93 o 
  -5   8  14      375.73      356.47     38.06 o 
  -4   8  14       17.79       -0.32     20.30 o 
  -3   8  14       31.74       18.64     14.97 o 
  -2   8  14     2815.00     2844.00     58.53 o 
  -1   8  14      363.44      339.19     38.16 o 
   0   8  14      177.85      179.40     25.14 o 
   1   8  14      581.46      582.81     61.64 o 
   2   8  14      217.12      230.75     33.13 o 
   3   8  14       56.21       15.51     21.96 o 
   4   8  14        4.40      -26.33     21.96 o 
   5   8  14        1.13      -12.67     23.48 o 
   6   8  14        3.80       11.27     32.57 o 
  -7   9  14       18.54       21.90     28.30 o 
  -6   9  14        0.05      -23.80     22.83 o 
  -5   9  14       37.46       16.73     23.16 o 
  -4   9  14       20.08       20.94     21.92 o 
  -3   9  14      426.36      379.80     46.89 o 
  -2   9  14      484.57      490.68     28.14 o 
  -1   9  14     2308.11     2134.00     50.97 o 
   0   9  14     1431.98     1365.40     50.93 o 
   1   9  14       81.44       87.32     22.23 o 
   2   9  14      130.45      138.69     22.89 o 
   3   9  14        0.09      -20.97     13.98 o 
   4   9  14        9.98       13.18     41.96 o 
   5   9  14       18.01       14.58     42.59 o 
   6   9  14       21.67       15.83     30.06 o 
  -7  10  14      103.74      102.32     33.52 o 
  -6  10  14        4.20       -2.39     24.25 o 
  -5  10  14        1.52        4.47     21.04 o 
  -4  10  14      277.94      225.25     30.85 o 
  -3  10  14      357.60      360.55     26.27 o 
  -2  10  14       30.66       48.47     16.92 o 
  -1  10  14      659.01      667.63     31.71 o 
   0  10  14       75.82       58.44     21.69 o 
   1  10  14      589.71      552.34     33.27 o 
   2  10  14      330.92      351.80     52.80 o 
   3  10  14       15.23        6.26     24.05 o 
   4  10  14       32.34       51.62     33.20 o 
   5  10  14       70.39      110.05     31.60 o 
  -7  11  14       76.67       41.96     31.89 o 
  -6  11  14       22.56       10.89     44.47 o 
  -5  11  14       68.88       60.06     35.70 o 
  -4  11  14        2.70       12.89     21.04 o 
  -3  11  14      360.16      424.13     48.55 o 
  -2  11  14      426.43      446.76     28.91 o 
  -1  11  14      124.57      150.19     21.36 o 
   0  11  14      892.83      855.86     67.64 o 
   1  11  14      171.73      189.20     30.42 o 
   2  11  14      479.12      423.60     35.98 o 
   3  11  14        0.00      -33.40     22.26 o 
   4  11  14       21.53       19.83     25.87 o 
   5  11  14        1.45        7.99     27.69 o 
  -7  12  14       21.23        9.57     29.19 o 
  -6  12  14       12.76       12.40     25.85 o 
  -5  12  14      322.72      316.60     37.58 o 
  -4  12  14       58.11       68.79     24.68 o 
  -3  12  14       88.28       90.24     19.60 o 
  -2  12  14      776.13      803.40     36.20 o 
  -1  12  14      460.40      482.51     47.48 o 
   0  12  14      404.03      461.44     60.13 o 
   1  12  14     2043.80     2041.26     58.31 o 
   2  12  14      128.77      127.11     42.95 o 
   3  12  14       25.10       43.70     33.82 o 
   4  12  14       67.95       49.72     28.70 o 
   5  12  14       10.27       -9.76     26.78 o 
  -7  13  14       42.30       43.63     32.57 o 
  -6  13  14        8.52        1.97     56.37 o 
  -5  13  14        1.66       -4.58     21.93 o 
  -4  13  14        7.90       -6.06     22.55 o 
  -3  13  14        8.53        0.10     21.93 o 
  -2  13  14      322.87      391.28     41.15 o 
  -1  13  14      656.98      663.65     40.12 o 
   0  13  14      110.34      118.33     26.12 o 
   1  13  14      827.07      911.05     48.34 o 
   2  13  14       63.25      154.86     40.71 o 
   3  13  14        5.18      -23.90     24.43 o 
   4  13  14        2.30        2.30     25.87 o 
   5  13  14       72.82       42.84     29.89 o 
  -7  14  14       45.68      -13.59     60.75 o 
  -6  14  14       26.80       27.68     27.89 o 
  -5  14  14        4.48      -28.27     21.04 o 
  -4  14  14        4.62      -17.30     20.80 o 
  -3  14  14      112.13      119.00     28.30 o 
  -2  14  14        1.85       15.09     17.13 o 
  -1  14  14     1554.26     1530.02     48.22 o 
   0  14  14       23.42       32.78     23.46 o 
   1  14  14        0.36       13.09     18.16 o 
   2  14  14      208.55      177.19     33.14 o 
   3  14  14        7.20       35.88     27.08 o 
   4  14  14        3.38        0.57     24.68 o 
   5  14  14       18.00       32.27     36.95 o 
  -6  15  14        7.65      -60.83     42.59 o 
  -5  15  14       25.59        7.52     25.28 o 
  -4  15  14        0.00       25.46     24.25 o 
  -3  15  14        6.33      -33.68     26.93 o 
  -2  15  14       40.92       15.94     17.17 o 
  -1  15  14        3.14       46.99     18.35 o 
   0  15  14        0.51        2.14     21.20 o 
   1  15  14       30.10       25.33     18.56 o 
   2  15  14        5.51      -15.39     28.81 o 
   3  15  14        0.97       -0.34     26.12 o 
   4  15  14       41.02       55.71     28.73 o 
  -6  16  14       26.64      -13.43     26.15 o 
  -5  16  14        0.45      -30.41     21.67 o 
  -4  16  14        3.61      -31.15     20.76 o 
  -3  16  14        2.40       14.54     23.72 o 
  -2  16  14       18.53       19.66     23.16 o 
  -1  16  14       15.31       23.41     18.55 o 
   0  16  14        5.48       -5.95     22.55 o 
   1  16  14      295.84      313.12     30.33 o 
   2  16  14        2.34        1.78     24.31 o 
   3  16  14      109.10      142.80     35.13 o 
   4  16  14        7.86       10.97     29.19 o 
  -6  17  14        5.92       12.40     29.19 o 
  -5  17  14       10.91        1.15     34.45 o 
  -4  17  14        0.32       -7.11     48.23 o 
  -3  17  14       18.62       53.69     28.19 o 
  -2  17  14        2.30      -10.82     41.34 o 
  -1  17  14      121.65       96.52     26.26 o 
   0  17  14       77.05       91.79     27.01 o 
   1  17  14       86.88      105.17     30.69 o 
   2  17  14        0.13      -21.77     24.75 o 
   3  17  14        8.64       15.91     27.32 o 
   4  17  14       10.68       27.06     43.22 o 
  -5  18  14        1.40      -11.56     24.95 o 
  -4  18  14        1.03        2.92     25.50 o 
  -3  18  14        2.19       -1.80     28.81 o 
  -2  18  14       11.42       28.27     42.59 o 
  -1  18  14        3.19       12.34     19.04 o 
   0  18  14       29.03       -2.51     25.05 o 
   1  18  14       84.07       79.85     30.85 o 
   2  18  14        4.10      -12.83     27.56 o 
   3  18  14       11.08       14.61     26.78 o 
  -5  19  14        2.76      -21.92     31.94 o 
  -4  19  14        1.36      -31.89     21.26 o 
  -3  19  14        0.14      -22.62     22.47 o 
  -2  19  14        5.62      -22.88     21.58 o 
  -1  19  14        2.01       45.44     25.64 o 
   0  19  14      123.77      117.03     35.07 o 
   1  19  14        0.46       -1.58     26.74 o 
   2  19  14        0.80        6.94     28.53 o 
   3  19  14       14.86        5.76     27.10 o 
  -4  20  14        4.99       10.85     27.29 o 
  -3  20  14       36.49       41.89     28.18 o 
  -2  20  14       19.53       55.43     47.60 o 
  -1  20  14        0.09       45.58     26.53 o 
   0  20  14       26.75       41.19     26.12 o 
   1  20  14       25.75       12.78     30.40 o 
   2  20  14        1.26      -38.92     25.95 o 
  -4  21  14        6.29       -7.73     25.64 o 
  -3  21  14        1.78       26.18     27.01 o 
  -2  21  14        7.32      -19.93     24.25 o 
  -1  21  14        0.64        1.09     64.51 o 
   0  21  14        9.21       20.39     25.23 o 
   1  21  14       27.18       13.22     30.09 o 
   2  21  14        1.38       14.60     30.32 o 
  -3  22  14        1.32       -4.02     25.14 o 
  -2  22  14        0.06        8.38     27.01 o 
  -1  22  14       44.07       61.38     28.34 o 
   0  22  14        0.73      -10.02     33.82 o 
   1  22  14       13.99       28.81     40.09 o 
  -2  23  14        0.02        8.94     26.53 o 
  -1  23  14       19.91       15.03     38.83 o 
   0  23  14        6.16      -23.80     33.82 o 
  -8   1  15        0.26       -1.54     22.98 o 
  -7   1  15        0.36      -13.99     18.50 o 
  -6   1  15        1.19      -14.40     15.38 o 
  -5   1  15        0.06      -18.28     12.19 o 
  -4   1  15       63.53       47.39     18.85 o 
  -3   1  15      253.63      260.79     41.34 o 
  -2   1  15      606.23      537.18     34.09 o 
  -1   1  15      599.62      569.23     50.11 o 
   0   1  15        0.02       -8.10     14.09 o 
   1   1  15      149.78      132.49     23.03 o 
   2   1  15       77.95       69.78     22.57 o 
   3   1  15       29.81       -1.17     19.43 o 
   4   1  15        6.39       17.38     20.80 o 
   5   1  15        0.31      -13.49     20.80 o 
   6   1  15        0.08      -15.03     30.06 o 
  -8   2  15        1.92        8.65     24.06 o 
  -7   2  15        0.47      -10.23     18.92 o 
  -6   2  15       32.13        3.64     16.05 o 
  -5   2  15        7.10      -19.27     16.08 o 
  -4   2  15        3.25      -20.61     13.74 o 
  -3   2  15      850.79      818.59     32.01 o 
  -2   2  15        0.01      -18.22     14.43 o 
  -1   2  15      238.74      250.67     30.06 o 
   0   2  15        0.88      -15.66     13.29 o 
   1   2  15        3.61      -17.54     14.98 o 
   2   2  15       29.30       17.12     19.92 o 
   3   2  15        4.92      -30.06     20.04 o 
   4   2  15        6.05       14.41     20.37 o 
   5   2  15        2.44      -18.34     19.92 o 
   6   2  15        8.73      -41.34     27.56 o 
  -8   3  15        0.19      -10.68     24.25 o 
  -7   3  15        2.65       -6.61     25.50 o 
  -6   3  15        0.01      -26.46     21.93 o 
  -5   3  15        0.60       -9.27     16.35 o 
  -4   3  15      210.92      222.05     24.21 o 
  -3   3  15     1489.03     1477.21     40.85 o 
  -2   3  15      673.90      607.25     26.70 o 
  -1   3  15       12.02        3.04     35.70 o 
   0   3  15        2.05        8.55     15.48 o 
   1   3  15      141.06      152.66     32.57 o 
   2   3  15        1.01      -37.68     30.06 o 
   3   3  15        1.10      -26.57     17.72 o 
   4   3  15        2.29      -10.50     31.32 o 
   5   3  15        1.79      -32.88     21.92 o 
   6   3  15        1.89      -27.56     31.32 o 
  -8   4  15        8.50       -1.25     37.58 o 
  -7   4  15       13.12      -26.31     24.80 o 
  -6   4  15        0.51      -20.39     22.57 o 
  -5   4  15        3.81       -8.63     17.04 o 
  -4   4  15        3.81      -24.09     16.06 o 
  -3   4  15      126.49      127.97     18.72 o 
  -2   4  15      978.80      978.14     33.27 o 
  -1   4  15       73.50       38.42     15.55 o 
   0   4  15       11.46       17.75     18.79 o 
   1   4  15     1590.77     1428.07     52.26 o 
   2   4  15       11.47      -25.82     18.14 o 
   3   4  15        0.15      -29.12     19.42 o 
   4   4  15       78.54       86.81     24.75 o 
   5   4  15       10.58      -12.53     28.81 o 
   6   4  15        0.01      -18.79     32.57 o 
  -8   5  15       21.42       16.28     41.34 o 
  -7   5  15       23.53        4.16     27.64 o 
  -6   5  15        0.20      -26.52     22.98 o 
  -5   5  15       91.53       93.60     21.93 o 
  -4   5  15      115.11       97.65     20.95 o 
  -3   5  15        3.72       16.91     23.18 o 
  -2   5  15       27.20       37.28     14.72 o 
  -1   5  15      105.81       64.32     15.29 o 
   0   5  15      100.96      109.38     22.09 o 
   1   5  15     1498.31     1521.00     64.90 o 
   2   5  15       38.65       -5.21     19.03 o 
   3   5  15        2.43      -21.36     18.14 o 
   4   5  15       67.80       41.29     23.46 o 
   5   5  15       31.27       47.60     33.82 o 
   6   5  15       40.98       51.36     37.58 o 
  -8   6  15        1.05      -42.55     37.58 o 
  -7   6  15        7.88        8.85     27.01 o 
  -6   6  15        8.72      -10.81     31.94 o 
  -5   6  15        1.52      -26.67     21.04 o 
  -4   6  15       18.91       -2.51     15.70 o 
  -3   6  15      651.19      674.54     40.24 o 
  -2   6  15       89.33       74.91     17.13 o 
  -1   6  15       13.41       20.02     16.54 o 
   0   6  15      621.36      546.60     35.87 o 
   1   6  15       89.53      137.79     27.46 o 
   2   6  15        1.11      -23.44     15.63 o 
   3   6  15        6.30      -25.88     17.26 o 
   4   6  15        8.72      -27.90     18.60 o 
   5   6  15        4.59      -22.55     31.32 o 
  -7   7  15        0.21      -27.56     26.12 o 
  -6   7  15       12.52      -19.56     22.57 o 
  -5   7  15       31.94       34.22     24.61 o 
  -4   7  15        2.55        1.77     23.74 o 
  -3   7  15     1537.30     1609.11     45.99 o 
  -2   7  15      124.09      132.75     19.42 o 
  -1   7  15      461.45      447.96     36.79 o 
   0   7  15        2.04       11.90     20.67 o 
   1   7  15        9.19       21.88     25.53 o 
   2   7  15       41.15        3.57     17.33 o 
   3   7  15        5.42      -21.48     15.85 o 
   4   7  15      229.11      314.42     48.85 o 
   5   7  15       39.51      -38.83     26.31 o 
  -7   8  15        0.00      -30.00     26.03 o 
  -6   8  15       45.18       26.18     25.58 o 
  -5   8  15      384.04      316.40     37.17 o 
  -4   8  15       68.07       66.48     24.49 o 
  -3   8  15       61.20       71.20     18.53 o 
  -2   8  15     2549.21     2634.95     58.35 o 
  -1   8  15        7.16       32.80     16.51 o 
   0   8  15      361.95      319.03     36.33 o 
   1   8  15      106.80      147.79     33.67 o 
   2   8  15       94.28       84.03     20.35 o 
   3   8  15        4.61      -24.19     16.13 o 
   4   8  15       69.98       49.48     46.98 o 
   5   8  15        8.82       -6.26     31.32 o 
  -7   9  15       20.37        6.72     37.58 o 
  -6   9  15       77.44       17.02     31.32 o 
  -5   9  15       42.53       38.54     26.12 o 
  -4   9  15      197.72      178.67     29.43 o 
  -3   9  15      627.75      633.70     32.74 o 
  -2   9  15     1224.35     1238.46     77.85 o 
  -1   9  15      101.28       81.63     31.25 o 
   0   9  15       42.67       44.99     21.69 o 
   1   9  15      849.61      901.73     38.35 o 
   2   9  15      128.03      131.97     21.81 o 
   3   9  15       19.83      -15.12     16.89 o 
   4   9  15       85.53       69.69     27.64 o 
   5   9  15        0.21       -6.26     30.06 o 
  -7  10  15        5.56        1.25     28.34 o 
  -6  10  15      137.79       88.85     30.99 o 
  -5  10  15       24.36       27.90     24.06 o 
  -4  10  15      136.09      165.41     29.07 o 
  -3  10  15      795.51      792.87     35.87 o 
  -2  10  15      269.43      299.80     25.86 o 
  -1  10  15       76.72       61.89     18.98 o 
   0  10  15     1808.44     1946.16     65.77 o 
   1  10  15      256.43      331.93     46.05 o 
   2  10  15       39.59       13.72     23.61 o 
   3  10  15       47.08       39.34     25.23 o 
   4  10  15       24.54       46.76     27.97 o 
   5  10  15       21.93        6.16     25.48 o 
  -7  11  15        1.42      -20.79     28.29 o 
  -6  11  15        3.68      -10.33     58.25 o 
  -5  11  15        3.04       -3.11     23.80 o 
  -4  11  15       83.87       40.78     24.38 o 
  -3  11  15      299.82      302.36     29.71 o 
  -2  11  15      852.84      809.50     47.60 o 
  -1  11  15       89.37       86.25     20.18 o 
   0  11  15        2.73       19.83     21.20 o 
   1  11  15      580.52      558.22     45.65 o 
   2  11  15        5.12      -22.78     15.19 o 
   3  11  15       32.25       21.95     25.14 o 
   4  11  15        6.41       -9.98     24.56 o 
   5  11  15        0.49       27.88     28.81 o 
  -7  12  15        1.66       -4.02     31.32 o 
  -6  12  15        0.01      -30.29     24.75 o 
  -5  12  15       67.57       71.58     27.97 o 
  -4  12  15       38.22       27.15     24.35 o 
  -3  12  15       33.49       43.20     18.38 o 
  -2  12  15      111.09      122.98     21.40 o 
  -1  12  15      223.94      250.18     32.99 o 
   0  12  15      155.07      198.49     30.12 o 
   1  12  15     1066.29     1085.75     43.71 o 
   2  12  15       20.31       11.56     18.50 o 
   3  12  15        3.44       16.37     25.87 o 
   4  12  15       33.46       -1.25     25.87 o 
   5  12  15        0.30        6.36     37.58 o 
  -6  13  15        0.08      -12.03     39.46 o 
  -5  13  15        5.25       -6.48     44.47 o 
  -4  13  15        2.44       10.10     24.43 o 
  -3  13  15      113.74       80.80     26.57 o 
  -2  13  15       32.52       67.16     19.44 o 
  -1  13  15      412.17      383.97     38.53 o 
   0  13  15      212.24      191.19     30.96 o 
   1  13  15       66.16       76.32     21.88 o 
   2  13  15        0.17       -9.65     17.68 o 
   3  13  15        1.28      -11.70     26.78 o 
   4  13  15        4.59       46.98     29.19 o 
  -6  14  15       52.40       40.09     31.00 o 
  -5  14  15        4.69       10.83     25.58 o 
  -4  14  15        5.43      -13.75     20.80 o 
  -3  14  15       10.24       17.73     22.98 o 
  -2  14  15       48.64       49.70     19.11 o 
  -1  14  15       18.20       49.02     19.52 o 
   0  14  15       72.23       61.13     24.35 o 
   1  14  15        6.11      -18.67     17.68 o 
   2  14  15       38.99       26.93     34.45 o 
   3  14  15        7.21       16.08     26.40 o 
   4  14  15       20.31       57.13     28.24 o 
  -6  15  15       27.68       19.78     30.08 o 
  -5  15  15       93.36      108.82     31.36 o 
  -4  15  15        9.47      -25.05     21.26 o 
  -3  15  15       45.27       61.75     27.01 o 
  -2  15  15       15.03       10.31     17.53 o 
  -1  15  15      707.93      772.00     39.06 o 
   0  15  15      241.56      293.59     34.98 o 
   1  15  15       75.87       78.74     22.35 o 
   2  15  15        5.97       28.08     32.57 o 
   3  15  15       43.20       32.02     29.77 o 
   4  15  15       43.29       78.06     32.25 o 
  -6  16  15        0.07        0.46     28.87 o 
  -5  16  15       39.04       78.99     30.66 o 
  -4  16  15        9.10        7.98     25.58 o 
  -3  16  15        1.09      -17.83     22.47 o 
  -2  16  15       71.74       36.81     25.23 o 
  -1  16  15      246.94      290.20     27.97 o 
   0  16  15       64.45       75.69     38.83 o 
   1  16  15       10.29        1.80     20.07 o 
   2  16  15       14.10      -23.48     25.50 o 
   3  16  15        0.03       -5.19     27.06 o 
   4  16  15       22.82       73.72     72.03 o 
  -5  17  15       13.17       -1.56     26.78 o 
  -4  17  15       90.20       51.95     28.18 o 
  -3  17  15       18.33       28.44     34.45 o 
  -2  17  15       29.52      -26.43     22.55 o 
  -1  17  15        0.20        9.99     18.78 o 
   0  17  15       72.05       32.11     26.31 o 
   1  17  15       12.82       -0.89     26.03 o 
   2  17  15        2.21        0.16     31.32 o 
   3  17  15       20.71      -27.33     40.09 o 
  -5  18  15        3.05       -8.19     24.96 o 
  -4  18  15       22.66       17.28     28.81 o 
  -3  18  15       31.08       19.52     25.14 o 
  -2  18  15        2.05       23.65     26.12 o 
  -1  18  15       48.35       59.99     21.92 o 
   0  18  15       42.68       21.74     25.23 o 
   1  18  15        0.34      -19.29     26.40 o 
   2  18  15        0.34       -3.33     27.97 o 
   3  18  15        1.26      -19.34     36.33 o 
  -4  19  15        0.41       20.00     26.74 o 
  -3  19  15       26.60       13.98     25.23 o 
  -2  19  15       25.66       49.10     35.07 o 
  -1  19  15       55.72       83.57     49.48 o 
   0  19  15       69.45       59.00     22.61 o 
   1  19  15       33.04       42.84     55.12 o 
   2  19  15        3.12        5.70     29.58 o 
  -4  20  15        0.61       -1.17     26.40 o 
  -3  20  15       32.58       67.00     30.08 o 
  -2  20  15       22.62       67.78     29.07 o 
  -1  20  15       15.60       19.78     25.23 o 
   0  20  15        4.52       -3.13     23.03 o 
   1  20  15        8.52       12.80     37.58 o 
   2  20  15       17.04       14.69     31.60 o 
  -3  21  15       15.61       28.08     39.46 o 
  -2  21  15        1.70       -3.54     25.23 o 
  -1  21  15        1.84       34.21     31.32 o 
   0  21  15        7.09       12.53     33.82 o 
   1  21  15        0.00      -11.27     37.58 o 
  -2  22  15       43.51       92.63     31.74 o 
  -1  22  15        0.52      -31.54     30.06 o 
   0  22  15        0.05       16.28     40.09 o 
  -8   0  16       12.27       16.28     36.33 o 
  -7   0  16        1.38      -17.54     33.82 o 
  -6   0  16       31.23       12.53     35.07 o 
  -5   0  16      238.54      214.21     45.10 o 
  -4   0  16        3.76       26.31     32.57 o 
  -3   0  16       58.05       82.68     32.57 o 
  -2   0  16       33.62       35.07     26.31 o 
  -1   0  16      545.00      572.47     50.11 o 
   0   0  16        6.22      -28.19     18.79 o 
   1   0  16        0.49       16.28     26.31 o 
   2   0  16      529.72      503.58     51.36 o 
   3   0  16       16.33      -21.30     26.31 o 
   4   0  16       32.72       52.61     31.32 o 
   5   0  16       13.87       -1.25     30.06 o 
  -8   1  16        1.51      -35.07     31.32 o 
  -7   1  16        2.05      -13.78     32.57 o 
  -6   1  16       94.03       93.11     23.45 o 
  -5   1  16       19.92       42.27     25.91 o 
  -4   1  16      357.93      396.76     36.75 o 
  -3   1  16        4.81      -15.35     26.93 o 
  -2   1  16      109.26      111.61     22.14 o 
  -1   1  16       35.69       30.64     17.26 o 
   0   1  16        2.93      -21.89     14.60 o 
   1   1  16        1.12      -24.76     17.26 o 
   2   1  16       59.43       45.38     21.69 o 
   3   1  16      319.77      307.45    123.39 o 
   4   1  16       13.62      -15.20     30.69 o 
   5   1  16       23.43       15.08     25.68 o 
  -8   2  16        0.32      -26.31     35.07 o 
  -7   2  16        2.78      -29.59     25.50 o 
  -6   2  16       11.81       -5.44     18.26 o 
  -5   2  16       45.35       27.03     19.04 o 
  -4   2  16      705.02      747.07     43.38 o 
  -3   2  16     1144.80     1085.52     48.62 o 
  -2   2  16      153.84      172.81     36.95 o 
  -1   2  16        0.10       -6.30     15.87 o 
   0   2  16        0.33      -16.28     15.94 o 
   1   2  16        0.06      -18.79     17.72 o 
   2   2  16        4.87        1.04     21.92 o 
   3   2  16      221.28      224.46     30.69 o 
   4   2  16       18.38       -6.70     20.32 o 
   5   2  16        0.11      -31.94     21.30 o 
  -8   3  16        2.05      -31.32     35.07 o 
  -7   3  16        0.67        2.15     26.53 o 
  -6   3  16       70.09       23.03     27.56 o 
  -5   3  16        2.63      -10.25     17.04 o 
  -4   3  16      585.25      714.41     34.65 o 
  -3   3  16      764.83      827.35     43.79 o 
  -2   3  16        5.17        2.51     17.72 o 
  -1   3  16        0.10      -21.89     14.60 o 
   0   3  16       65.57       33.48     51.99 o 
   1   3  16       26.59        8.14     19.49 o 
   2   3  16       14.18        6.68     31.32 o 
   3   3  16        6.78        7.93     19.80 o 
   4   3  16        0.03        6.89     21.26 o 
   5   3  16       12.48      -15.03     31.32 o 
  -7   4  16       10.51       10.55     27.42 o 
  -6   4  16        0.02       -6.83     24.25 o 
  -5   4  16       26.15       28.21     19.90 o 
  -4   4  16     1551.47     1667.52     48.61 o 
  -3   4  16      118.28      131.82     19.86 o 
  -2   4  16      298.95      260.99     30.55 o 
  -1   4  16        2.01      -22.30     15.48 o 
   0   4  16        5.49      -18.90     23.17 o 
   1   4  16      218.67      213.10     28.34 o 
   2   4  16       33.48       10.62     29.44 o 
   3   4  16        2.22       13.67     20.32 o 
   4   4  16        0.98        7.65     21.20 o 
   5   4  16        2.38      -12.53     28.81 o 
  -7   5  16       15.88       -3.84     27.08 o 
  -6   5  16        6.23       -5.60     24.25 o 
  -5   5  16       52.34       50.03     19.98 o 
  -4   5  16     2222.36     2324.52     57.36 o 
  -3   5  16      696.59      703.13     32.86 o 
  -2   5  16        0.63        5.54     14.35 o 
  -1   5  16      126.40      109.71     23.46 o 
   0   5  16      130.32      106.89     23.87 o 
   1   5  16      102.55      107.99     24.75 o 
   2   5  16        0.09      -25.24     16.83 o 
   3   5  16        2.98       -6.01     19.43 o 
   4   5  16        1.21      -14.52     19.43 o 
   5   5  16       10.80      -10.02     30.06 o 
  -7   6  16        8.58        0.65     33.82 o 
  -6   6  16       20.89        2.46     25.64 o 
  -5   6  16      126.86      164.24     30.85 o 
  -4   6  16       68.21       76.00     20.77 o 
  -3   6  16     1682.45     1631.90     46.67 o 
  -2   6  16      444.35      439.52     44.84 o 
  -1   6  16       17.89      -15.41     13.25 o 
   0   6  16       59.24      100.98     45.10 o 
   1   6  16       71.47       24.22     21.20 o 
   2   6  16       46.24       33.46     26.31 o 
   3   6  16      107.09       54.27     22.09 o 
   4   6  16       41.49       20.04     22.14 o 
   5   6  16        1.26      -22.55     30.06 o 
  -7   7  16        6.54      -41.71     28.81 o 
  -6   7  16        2.41        2.70     25.14 o 
  -5   7  16      120.81      126.77     33.82 o 
  -4   7  16       96.56      161.13     32.88 o 
  -3   7  16        9.20       59.48     18.92 o 
  -2   7  16      875.64      844.09     37.84 o 
  -1   7  16       61.88       62.47     17.26 o 
   0   7  16      695.13      713.37     53.87 o 
   1   7  16       13.04        2.94     16.81 o 
   2   7  16      176.30       76.97     26.31 o 
   3   7  16       47.91       60.86     27.56 o 
   4   7  16        3.58       41.34     32.57 o 
   5   7  16       10.85      -39.46     26.31 o 
  -7   8  16        3.61      -18.93     35.07 o 
  -6   8  16       10.88       -0.43     25.28 o 
  -5   8  16        3.21        8.05     27.56 o 
  -4   8  16      196.78      249.59     33.44 o 
  -3   8  16      331.07      428.47     29.80 o 
  -2   8  16      859.64      844.45     35.72 o 
  -1   8  16      151.54      168.51     22.89 o 
   0   8  16        8.25       33.23     21.69 o 
   1   8  16       31.81       17.50     19.77 o 
   2   8  16       82.59       42.97     18.45 o 
   3   8  16       12.06       32.39     21.58 o 
   4   8  16        3.31        6.26     31.32 o 
   5   8  16        0.23      -33.82     28.81 o 
  -7   9  16        0.25        0.15     29.43 o 
  -6   9  16        0.26        7.24     46.98 o 
  -5   9  16       19.40       -2.28     24.35 o 
  -4   9  16      310.34      252.40     32.74 o 
  -3   9  16       25.15       27.44     23.65 o 
  -2   9  16       33.18       17.94     17.51 o 
  -1   9  16       19.29       -4.17     34.35 o 
   0   9  16     1362.67     1282.13     53.58 o 
   1   9  16       12.03      -22.52     16.18 o 
   2   9  16        1.47        1.75     16.98 o 
   3   9  16      257.11      251.82     27.15 o 
   4   9  16        1.13        6.26     30.06 o 
   5   9  16        8.95       -6.26     32.57 o 
  -7  10  16        8.80      -36.09     27.81 o 
  -6  10  16       25.56        1.75     33.82 o 
  -5  10  16        6.56        2.43     22.87 o 
  -4  10  16       20.54       15.15     22.26 o 
  -3  10  16      755.70      688.62     50.57 o 
  -2  10  16      104.64      122.83     24.23 o 
  -1  10  16        1.50       25.04     17.56 o 
   0  10  16     1036.83     1067.29     75.16 o 
   1  10  16       79.64       21.38     18.92 o 
   2  10  16        2.88      -14.08     16.72 o 
   3  10  16       87.71       64.91     28.87 o 
   4  10  16        3.58      -33.82     28.81 o 
   5  10  16        9.35       -2.51     32.57 o 
  -7  11  16        0.31      -29.88     27.29 o 
  -6  11  16        3.79       31.70     28.53 o 
  -5  11  16        3.14      -31.12     21.67 o 
  -4  11  16       21.02       -5.31     21.96 o 
  -3  11  16      450.76      384.12     35.51 o 
  -2  11  16        1.66        3.71     19.48 o 
  -1  11  16      731.68      808.27     59.28 o 
   0  11  16      995.85     1061.82     63.26 o 
   1  11  16        4.89      -25.49     16.99 o 
   2  11  16       20.46      -17.77     16.89 o 
   3  11  16       66.16       91.98     29.77 o 
   4  11  16        6.13      -19.64     24.43 o 
  -6  12  16        2.81       15.18     40.09 o 
  -5  12  16        5.30      -14.38     22.57 o 
  -4  12  16        1.86      -18.04     23.80 o 
  -3  12  16        0.45        0.86     15.65 o 
  -2  12  16      586.01      619.46     34.61 o 
  -1  12  16      308.52      347.87     28.93 o 
   0  12  16        7.60       -4.60     21.69 o 
   1  12  16      156.56      148.49     24.49 o 
   2  12  16       69.83       74.32     21.56 o 
   3  12  16        3.51      -13.47     24.38 o 
   4  12  16        5.79       27.98     28.24 o 
  -6  13  16       12.42      -22.31     43.22 o 
  -5  13  16        0.04       14.62     25.50 o 
  -4  13  16        3.18        4.91     22.26 o 
  -3  13  16      132.15      120.68     28.78 o 
  -2  13  16       75.01      102.18     21.71 o 
  -1  13  16      392.75      406.15     59.87 o 
   0  13  16        8.20       32.40     23.46 o 
   1  13  16        0.43       10.59     18.55 o 
   2  13  16        1.31      -34.71     23.14 o 
   3  13  16        2.44       -9.94     26.40 o 
   4  13  16       75.65       85.69     46.98 o 
  -6  14  16        7.69        0.11     30.08 o 
  -5  14  16        0.18      -17.98     24.68 o 
  -4  14  16        1.40      -27.31     43.84 o 
  -3  14  16       16.69       22.27     23.48 o 
  -2  14  16       86.46       91.29     21.46 o 
  -1  14  16       62.05      109.60     22.03 o 
   0  14  16      126.54      137.85     40.09 o 
   1  14  16        1.33      -25.16     16.78 o 
   2  14  16        1.80        0.19     32.57 o 
   3  14  16        0.30       11.52     27.29 o 
   4  14  16        1.33        5.35     27.29 o 
  -6  15  16        6.65      -16.25     57.00 o 
  -5  15  16        4.97      -10.16     24.38 o 
  -4  15  16       29.19       55.50     38.83 o 
  -3  15  16        5.87        4.82     23.36 o 
  -2  15  16        0.94        6.92     18.05 o 
  -1  15  16       72.87      139.78     24.43 o 
   0  15  16      307.18      220.43     32.25 o 
   1  15  16        3.08       -9.87     18.26 o 
   2  15  16       13.66      -10.71     27.56 o 
   3  15  16       15.95       -8.34     27.32 o 
  -5  16  16       10.44       15.27     27.69 o 
  -4  16  16        4.92       -3.80     25.23 o 
  -3  16  16       32.49       26.68     26.53 o 
  -2  16  16        0.11       33.32     42.59 o 
  -1  16  16      431.85      552.47     61.99 o 
   0  16  16        0.03       19.06     19.28 o 
   1  16  16       21.21       -8.56     25.48 o 
   2  16  16       63.23       89.72     32.45 o 
   3  16  16        0.03      -28.96     26.49 o 
  -5  17  16       17.64       26.10     29.66 o 
  -4  17  16        8.30       -2.28     24.35 o 
  -3  17  16        0.59        8.60     25.64 o 
  -2  17  16        1.22       -5.48     23.46 o 
  -1  17  16      273.46      320.13     64.83 o 
   0  17  16       36.85       45.10     21.09 o 
   1  17  16        2.19      -19.28     26.40 o 
   2  17  16       14.21       13.88     27.89 o 
   3  17  16        2.61       -8.17     29.79 o 
  -4  18  16        1.38      -26.92     38.21 o 
  -3  18  16       98.02      110.86     31.00 o 
  -2  18  16        4.69      -18.15     24.35 o 
  -1  18  16       41.49       24.65     29.43 o 
   0  18  16       37.39       44.68     20.72 o 
   1  18  16        1.25       13.59     28.53 o 
   2  18  16        8.56       23.35     29.66 o 
  -4  19  16        4.92        8.45     27.42 o 
  -3  19  16       66.48       64.03     29.96 o 
  -2  19  16        5.49       19.42     25.69 o 
  -1  19  16        3.18       -6.26     23.92 o 
   0  19  16       48.49       42.57     22.55 o 
   1  19  16       56.08       81.42     43.84 o 
   2  19  16       18.59       -3.67     30.09 o 
  -3  20  16        9.70       -0.86     31.32 o 
  -2  20  16       20.66       16.28     39.46 o 
  -1  20  16       84.10      106.41     32.74 o 
   0  20  16        4.81        0.64     26.03 o 
   1  20  16        8.09      -35.07     35.07 o 
  -2  21  16       17.41       38.98     29.66 o 
  -1  21  16        0.70        1.84     26.53 o 
   0  21  16        1.18       -3.76     25.69 o 
  -6   1  17       18.97       49.37     28.70 o 
  -5   1  17     1257.10     1342.98     60.23 o 
  -4   1  17      331.64      351.48     35.87 o 
  -3   1  17      299.49      275.12     32.74 o 
  -2   1  17        7.46      -24.34     16.23 o 
  -1   1  17      339.41      248.39     29.23 o 
   0   1  17        0.72      -18.16     17.72 o 
   1   1  17        4.83       10.56     18.54 o 
   2   1  17      163.24      146.00     26.57 o 
   3   1  17       27.11       16.70     19.92 o 
   4   1  17       18.47       -1.89     21.58 o 
   5   1  17        0.65        1.28     23.17 o 
  -7   2  17        0.53      -35.07     38.83 o 
  -6   2  17       22.64        1.82     25.23 o 
  -5   2  17      212.33      327.98     59.50 o 
  -4   2  17       12.46        5.56     22.09 o 
  -3   2  17      168.76      140.67     26.57 o 
  -2   2  17        0.64      -23.22     15.48 o 
  -1   2  17        1.78       -8.83     17.26 o 
   0   2  17      217.80      172.99     38.83 o 
   1   2  17        0.02      -24.55     16.37 o 
   2   2  17        2.61        7.95     23.80 o 
   3   2  17       14.74      -11.64     19.92 o 
   4   2  17        0.00       -7.26     19.43 o 
   5   2  17        0.38        4.49     22.47 o 
  -7   3  17        0.57      -14.44     26.03 o 
  -6   3  17       16.23       63.58     28.70 o 
  -5   3  17      683.11      772.72     48.69 o 
  -4   3  17      221.12      262.77     33.00 o 
  -3   3  17      121.94      140.32     32.57 o 
  -2   3  17        0.89      -26.31     17.54 o 
  -1   3  17        8.00      -30.64     39.46 o 
   0   3  17       30.17       13.78     19.49 o 
   1   3  17       74.53       46.94     21.69 o 
   2   3  17       42.98        7.36     20.80 o 
   3   3  17       63.11       64.64     26.31 o 
   4   3  17       23.38       30.52     27.56 o 
   5   3  17        5.01       -7.52     31.32 o 
  -7   4  17      128.92      109.62     32.57 o 
  -6   4  17        0.24       -7.96     24.61 o 
  -5   4  17      714.47      671.01     61.81 o 
  -4   4  17     1030.49     1105.94     52.65 o 
  -3   4  17       13.47       -5.90     19.92 o 
  -2   4  17       34.88       -6.99     19.42 o 
  -1   4  17       14.08       -1.88     18.60 o 
   0   4  17        1.49      -16.79     16.23 o 
   1   4  17        1.34       -9.26     23.80 o 
   2   4  17      800.11      642.77     40.30 o 
   3   4  17        0.13        2.37     19.92 o 
   4   4  17        4.75       -8.33     20.32 o 
   5   4  17        4.05      -32.57     30.06 o 
  -7   5  17        8.54      -14.20     55.12 o 
  -6   5  17      199.60      236.26     36.19 o 
  -5   5  17        5.30        8.83     18.31 o 
  -4   5  17      958.58     1028.32     40.45 o 
  -3   5  17       46.91       66.81     23.72 o 
  -2   5  17        0.23      -24.28     17.12 o 
  -1   5  17        8.64      -22.55     17.72 o 
   0   5  17      198.22      167.95     27.01 o 
   1   5  17       21.42       -9.53     19.03 o 
   2   5  17       62.51       92.07     24.80 o 
   3   5  17       30.71        8.40     20.80 o 
   4   5  17        8.39        4.54     21.20 o 
   5   5  17        1.13      -39.46     26.31 o 
  -7   6  17        0.25      -15.64     26.53 o 
  -6   6  17        0.15      -16.57     48.23 o 
  -5   6  17      448.33      478.14     88.94 o 
  -4   6  17       87.69      106.84     20.98 o 
  -3   6  17        0.42      -21.91     20.52 o 
  -2   6  17       70.01       65.52     27.56 o 
  -1   6  17       20.02       -1.84     25.05 o 
   0   6  17       84.27       92.02     23.87 o 
   1   6  17       93.81      110.89     25.23 o 
   2   6  17       17.56      -10.87     19.03 o 
   3   6  17        2.70       -5.12     31.32 o 
   4   6  17       30.25       42.59     33.82 o 
   5   6  17        0.11       20.04     33.82 o 
  -7   7  17       12.85      -10.54     44.47 o 
  -6   7  17       45.87       94.11     30.47 o 
  -5   7  17      122.58       89.20     27.29 o 
  -4   7  17      380.63      322.70     27.23 o 
  -3   7  17       50.73       46.26     18.19 o 
  -2   7  17      194.91      223.53     23.74 o 
  -1   7  17       98.03       72.04     23.36 o 
   0   7  17        1.29       -6.35     19.43 o 
   1   7  17        5.82        3.51     19.80 o 
   2   7  17        0.09        7.14     19.03 o 
   3   7  17       57.96       19.39     31.94 o 
   4   7  17       44.28       20.04     33.82 o 
   5   7  17        2.22       12.53     35.07 o 
  -7   8  17        3.50       -8.77     28.70 o 
  -6   8  17       58.07       45.56     33.82 o 
  -5   8  17       11.85       -9.50     23.16 o 
  -4   8  17      207.63      165.59     23.43 o 
  -3   8  17        0.58        4.70     16.03 o 
  -2   8  17      208.09      210.55     23.57 o 
  -1   8  17      335.77      290.74     32.75 o 
   0   8  17       68.49       79.95     29.44 o 
   1   8  17        2.20       -7.40     19.92 o 
   2   8  17       67.72       32.23     22.98 o 
   3   8  17        9.91      -17.04     39.46 o 
   4   8  17        0.69      -18.79     31.32 o 
  -7   9  17       19.70      -30.93     71.40 o 
  -6   9  17        9.53      -13.69     25.64 o 
  -5   9  17       15.96        7.29     24.25 o 
  -4   9  17       36.73       64.10     25.28 o 
  -3   9  17        7.83      -14.34     15.53 o 
  -2   9  17        6.92      -10.86     15.25 o 
  -1   9  17      100.48       98.52     20.81 o 
   0   9  17        0.07        6.73     16.11 o 
   1   9  17        3.13       -5.51     19.03 o 
   2   9  17       60.55       31.92     47.60 o 
   3   9  17        0.29        0.05     21.04 o 
   4   9  17        1.84      -41.34     27.56 o 
  -6  10  17        0.03      -20.31     35.07 o 
  -5  10  17        7.27      -20.26     36.95 o 
  -4  10  17       22.45        8.84     23.17 o 
  -3  10  17      101.99       84.32     19.95 o 
  -2  10  17       28.03       16.26     17.77 o 
  -1  10  17       20.02       17.32     17.11 o 
   0  10  17      170.24      199.26     23.72 o 
   1  10  17        1.93        7.00     18.04 o 
   2  10  17        0.82      -16.06     19.92 o 
   3  10  17       50.72       35.07     35.07 o 
   4  10  17        3.57       30.06     36.33 o 
  -6  11  17        5.31       16.77     28.88 o 
  -5  11  17        8.80      -21.65     23.36 o 
  -4  11  17       12.85       27.25     23.36 o 
  -3  11  17       15.82       34.09     18.78 o 
  -2  11  17       71.90       54.80     21.92 o 
  -1  11  17       45.09       69.22     29.31 o 
   0  11  17      100.32      106.55     21.42 o 
   1  11  17        1.51      -20.51     16.99 o 
   2  11  17       87.24       89.45     22.27 o 
   3  11  17        1.93      -43.22     28.81 o 
   4  11  17        9.82       -7.52     33.82 o 
  -6  12  17        0.32      -28.85     26.03 o 
  -5  12  17        0.03       -3.29     23.87 o 
  -4  12  17        0.53      -31.94     21.30 o 
  -3  12  17        2.33      -18.31     16.88 o 
  -2  12  17      139.65      135.37     22.81 o 
  -1  12  17      456.02      456.63     45.02 o 
   0  12  17        0.00        4.01     17.26 o 
   1  12  17        3.37      -17.39     17.82 o 
   2  12  17       77.62       60.21     30.98 o 
   3  12  17        5.42       -1.38     26.18 o 
   4  12  17       19.94       10.02     36.33 o 
  -6  13  17       15.44      -18.16     28.34 o 
  -5  13  17       10.09       -0.49     31.94 o 
  -4  13  17        0.00       -9.20     21.58 o 
  -3  13  17        8.09        4.05     26.93 o 
  -2  13  17        4.74       20.10     19.45 o 
  -1  13  17      335.20      331.36     29.58 o 
   0  13  17        0.00      -22.64     15.09 o 
   1  13  17        0.01       -5.61     17.72 o 
   2  13  17        4.27      -31.57     21.04 o 
   3  13  17        3.16      -36.38     24.25 o 
  -6  14  17       54.77       23.80     43.84 o 
  -5  14  17        0.99      -35.34     23.64 o 
  -4  14  17       28.04       40.25     26.74 o 
  -3  14  17        0.56       18.42     23.72 o 
  -2  14  17      418.04      436.97     32.45 o 
  -1  14  17      118.91      195.20     25.96 o 
   0  14  17       43.43       27.66     22.12 o 
   1  14  17        0.35        9.20     18.75 o 
   2  14  17       20.23       30.73     30.69 o 
   3  14  17        4.86      -15.11     26.31 o 
  -5  15  17        1.32       11.08     27.89 o 
  -4  15  17        4.75      -24.98     22.98 o 
  -3  15  17       59.44       66.81     27.81 o 
  -2  15  17        3.31       26.65     19.71 o 
  -1  15  17      507.42      499.73     57.00 o 
   0  15  17       26.08       38.95     20.70 o 
   1  15  17        5.16       10.34     18.89 o 
   2  15  17        0.06      -36.57     24.38 o 
   3  15  17        0.69       -6.11     35.07 o 
  -5  16  17        0.70      -30.06     40.71 o 
  -4  16  17       30.21       28.32     26.74 o 
  -3  16  17        5.91        3.30     24.25 o 
  -2  16  17       28.74       51.30     51.36 o 
  -1  16  17       42.02       47.53     21.45 o 
   0  16  17       16.48       13.93     19.25 o 
   1  16  17        7.04       23.13     27.97 o 
   2  16  17        8.22      -11.31     28.18 o 
  -4  17  17       32.12       15.03     27.46 o 
  -3  17  17       15.00       12.31     25.64 o 
  -2  17  17      121.38      134.76     33.21 o 
  -1  17  17       25.29       19.30     20.08 o 
   0  17  17       45.52       44.85     21.83 o 
   1  17  17        4.05      -30.06     36.33 o 
   2  17  17        0.25      -12.09     28.59 o 
  -4  18  17        4.26       27.58     27.89 o 
  -3  18  17       96.30       96.46     33.00 o 
  -2  18  17       22.04       79.41     30.47 o 
  -1  18  17        1.20        4.79     29.28 o 
   0  18  17        9.51       -2.84     19.98 o 
   1  18  17        0.60        3.76     36.33 o 
  -3  19  17       49.29       77.43     36.33 o 
  -2  19  17       18.65       41.04     27.29 o 
  -1  19  17       10.64       28.79     26.53 o 
   0  19  17        0.60      -15.28     27.56 o 
   1  19  17        0.99       15.03     38.83 o 
  -2  20  17       10.42       47.09     30.55 o 
  -1  20  17        0.04      -14.00     25.23 o 
   0  20  17        1.45       -8.83     25.23 o 
  -6   0  18     1310.98     1408.01     92.70 o 
  -5   0  18      957.14      903.18     73.91 o 
  -4   0  18      197.45      212.95     47.60 o 
  -3   0  18        1.20       16.28     30.06 o 
  -2   0  18       66.61       27.56     30.06 o 
  -1   0  18        1.10        7.52     27.56 o 
   0   0  18        1.41      -23.80     23.80 o 
   1   0  18        1.43       53.87     31.32 o 
   2   0  18       63.35       51.36     32.57 o 
   3   0  18        5.12       32.57     32.57 o 
   4   0  18        0.08       25.05     33.82 o 
  -6   1  18     1125.97     1273.54     63.33 o 
  -5   1  18      647.36      682.03     52.61 o 
  -4   1  18        2.06       -1.20     22.57 o 
  -3   1  18        8.45       -7.68     20.32 o 
  -2   1  18       18.31       19.46     19.92 o 
  -1   1  18        0.04      -28.19     18.79 o 
   0   1  18       22.79       26.64     19.92 o 
   1   1  18      273.42      198.80     28.70 o 
   2   1  18        2.17       22.45     21.69 o 
   3   1  18        2.71       -5.76     19.92 o 
   4   1  18       13.52      -27.52     18.35 o 
  -7   2  18       30.96       15.03     45.10 o 
  -6   2  18        1.98       70.15     45.10 o 
  -5   2  18      212.44      340.95    119.00 o 
  -4   2  18       22.89       25.71     24.35 o 
  -3   2  18        7.23      -15.58     20.32 o 
  -2   2  18       66.02       78.29     23.92 o 
  -1   2  18        0.35      -20.62     16.37 o 
   0   2  18      139.56       71.78     23.46 o 
   1   2  18      714.98      616.44     59.50 o 
   2   2  18       13.63       16.91     21.26 o 
   3   2  18       74.23       72.95     24.25 o 
   4   2  18        0.63       19.12     21.58 o 
  -7   3  18       12.87       75.16     47.60 o 
  -6   3  18       62.29      117.75     45.10 o 
  -5   3  18      290.33      389.78     95.83 o 
  -4   3  18      109.25      114.46     51.36 o 
  -3   3  18       93.58      104.89     31.32 o 
  -2   3  18        0.43      -25.24     16.83 o 
  -1   3  18       40.02        1.72     19.03 o 
   0   3  18      153.83       93.62     25.14 o 
   1   3  18       66.06       17.73     20.14 o 
   2   3  18       44.60       23.88     23.80 o 
   3   3  18      101.08      100.77     25.50 o 
   4   3  18       10.27       -3.97     21.20 o 
  -7   4  18       59.80       60.13     46.35 o 
  -6   4  18       22.46       90.19     45.10 o 
  -5   4  18       90.95      162.33     45.10 o 
  -4   4  18       92.95       64.80     34.45 o 
  -3   4  18       30.88       10.90     20.69 o 
  -2   4  18       17.88       -0.70     19.03 o 
  -1   4  18      165.99      155.01     27.01 o 
   0   4  18        8.13       21.60     19.92 o 
   1   4  18       47.24       24.68     28.19 o 
   2   4  18        3.73      -15.52     18.14 o 
   3   4  18        0.75        3.89     20.80 o 
   4   4  18        0.49      -15.66     20.37 o 
  -7   5  18       41.49       16.28     52.61 o 
  -6   5  18      201.61      200.43     51.36 o 
  -5   5  18        0.43       41.96     25.69 o 
  -4   5  18        8.26        8.00     34.45 o 
  -3   5  18        1.35      -27.21     18.14 o 
  -2   5  18        0.04        7.66     19.92 o 
  -1   5  18      150.52      153.36     27.81 o 
   0   5  18        0.32      -20.04     17.72 o 
   1   5  18       90.37       88.51     24.25 o 
   2   5  18        4.08       11.68     21.36 o 
   3   5  18       97.61       55.94     24.35 o 
   4   5  18        0.13       14.79     22.98 o 
  -7   6  18       12.07       25.46     30.99 o 
  -6   6  18        3.66       54.81     28.78 o 
  -5   6  18       39.84       88.94     41.34 o 
  -4   6  18        6.47       -9.57     22.09 o 
  -3   6  18       56.88       60.84     24.61 o 
  -2   6  18       35.15       14.75     21.92 o 
  -1   6  18        0.10      -25.31     43.22 o 
   0   6  18        4.70       10.21     20.69 o 
   1   6  18      362.19      346.11     35.43 o 
   2   6  18       17.71       12.09     21.69 o 
   3   6  18       82.10       82.83     27.56 o 
   4   6  18        0.19       -7.52     31.32 o 
  -7   7  18        5.79       -5.64     29.23 o 
  -6   7  18      127.44      102.12     33.14 o 
  -5   7  18      212.09      198.56     38.83 o 
  -4   7  18        0.87      -13.16     17.16 o 
  -3   7  18       24.40       31.62     23.46 o 
  -2   7  18        0.90      -27.02     18.01 o 
  -1   7  18      237.95      267.08     88.31 o 
   0   7  18      116.58       93.38     26.03 o 
   1   7  18      270.29      210.49     29.66 o 
   2   7  18        6.08       -3.76     20.37 o 
   3   7  18        3.05       -4.59     19.56 o 
   4   7  18        7.02      -16.28     30.06 o 
  -6   8  18       28.01       -6.32     31.32 o 
  -5   8  18       42.78       34.36     53.24 o 
  -4   8  18        8.03       -9.22     15.99 o 
  -3   8  18        0.00      -18.97     16.26 o 
  -2   8  18        0.00        9.44     20.80 o 
  -1   8  18       61.41       28.19     22.14 o 
   0   8  18        6.40       12.32     21.69 o 
   1   8  18       28.04       33.72     42.59 o 
   2   8  18       13.98       12.21     32.57 o 
   3   8  18       23.97       23.51     26.31 o 
   4   8  18        2.59        3.76     32.57 o 
  -6   9  18        5.25       22.42     47.60 o 
  -5   9  18       33.95       48.14     27.81 o 
  -4   9  18       17.21        0.37     21.20 o 
  -3   9  18        8.57        2.11     17.26 o 
  -2   9  18        2.78      -10.81     16.38 o 
  -1   9  18      167.06      173.63     44.47 o 
   0   9  18       72.11       61.80     23.87 o 
   1   9  18        0.47       15.55     21.20 o 
   2   9  18        0.37      -11.27     19.49 o 
   3   9  18       35.45       19.63     22.98 o 
   4   9  18       40.54       86.43     41.34 o 
  -6  10  18        7.33        5.33     27.89 o 
  -5  10  18        3.98       15.19     24.35 o 
  -4  10  18        0.30      -28.36     18.91 o 
  -3  10  18       14.14        6.07     18.00 o 
  -2  10  18      106.80      150.57     23.28 o 
  -1  10  18       24.09       31.02     18.05 o 
   0  10  18       23.14       29.14     21.69 o 
   1  10  18        2.42      -19.52     18.91 o 
   2  10  18        9.55        1.82     21.36 o 
   3  10  18        0.00        7.52     35.07 o 
   4  10  18        8.02        1.25     35.07 o 
  -6  11  18        0.96      -24.70     54.49 o 
  -5  11  18        0.03        0.18     24.05 o 
  -4  11  18        1.02       -3.71     21.96 o 
  -3  11  18       44.74       58.26     20.33 o 
  -2  11  18       39.86       43.70     19.52 o 
  -1  11  18       23.41        7.88     18.26 o 
   0  11  18       13.14      -12.79     15.85 o 
   1  11  18       28.14       11.12     21.36 o 
   2  11  18        4.41       10.87     21.93 o 
   3  11  18        3.98      -32.57     30.06 o 
  -6  12  18        0.01      -42.55     31.94 o 
  -5  12  18        3.22        8.02     24.95 o 
  -4  12  18        0.02       -5.49     48.85 o 
  -3  12  18        0.30       23.32     23.77 o 
  -2  12  18       10.85       32.16     27.36 o 
  -1  12  18        5.51       34.25     19.29 o 
   0  12  18       28.75       19.45     23.76 o 
   1  12  18        0.07       -7.09     18.43 o 
   2  12  18       13.80       23.87     23.36 o 
   3  12  18        2.54       -5.01     36.33 o 
  -5  13  18        0.51        1.85     25.85 o 
  -4  13  18       15.88      -14.09     22.87 o 
  -3  13  18       31.83       27.95     25.14 o 
  -2  13  18      553.34      554.07     35.98 o 
  -1  13  18       27.45       34.76     19.78 o 
   0  13  18       22.53      -11.93     17.08 o 
   1  13  18       11.00       17.84     23.72 o 
   2  13  18        0.33      -22.55     32.57 o 
   3  13  18        3.74       -6.26     33.82 o 
  -5  14  18        1.44        6.72     35.70 o 
  -4  14  18        0.50      -14.76     24.38 o 
  -3  14  18        2.83       48.04     26.18 o 
  -2  14  18      125.93      111.66     24.55 o 
  -1  14  18        7.84       28.81     19.25 o 
   0  14  18        0.16      -11.31     17.83 o 
   1  14  18        0.22      -28.19     19.49 o 
   2  14  18        1.66      -39.86     36.95 o 
   3  14  18        6.51      -50.73     33.82 o 
  -5  15  18        0.22        3.82     27.01 o 
  -4  15  18       58.75       18.54     26.40 o 
  -3  15  18      166.69      213.76     41.34 o 
  -2  15  18       76.08      122.07     26.41 o 
  -1  15  18       85.55       79.03     40.77 o 
   0  15  18       13.75       23.17     19.29 o 
   1  15  18        9.87      -16.02     23.46 o 
   2  15  18        3.63      -30.00     41.34 o 
  -4  16  18       10.61      -13.91     24.61 o 
  -3  16  18        0.89       11.90     24.80 o 
  -2  16  18       83.57      112.39     31.74 o 
  -1  16  18        1.45        3.96     19.45 o 
   0  16  18        7.74       -2.39     19.50 o 
   1  16  18        3.88      -13.78     33.82 o 
   2  16  18       34.32       21.62     30.66 o 
  -4  17  18       68.50       54.58     30.08 o 
  -3  17  18      324.49      391.60     44.67 o 
  -2  17  18       49.53       60.17     28.78 o 
  -1  17  18       28.08       39.92     21.71 o 
   0  17  18        0.73      -16.28     18.80 o 
   1  17  18        2.19      -46.35     32.57 o 
  -3  18  18        4.49       22.55     28.34 o 
  -2  18  18      225.42      303.15     68.90 o 
  -1  18  18        9.40        3.69     20.08 o 
   0  18  18        0.99      -13.15     25.54 o 
  -2  19  18        0.48       37.51     29.66 o 
  -1  19  18        1.29       15.03     27.46 o 
  -6   1  19      114.98      150.14     46.98 o 
  -5   1  19       17.24       19.79     26.53 o 
  -4   1  19        2.68       -6.31     21.69 o 
  -3   1  19        5.65      -25.23     18.54 o 
  -2   1  19        2.03       -1.88     19.49 o 
  -1   1  19      118.83       70.47     25.05 o 
   0   1  19      435.66      371.25     35.87 o 
   1   1  19       58.79       31.83     25.68 o 
   2   1  19        3.97       18.79     30.06 o 
   3   1  19        3.68      -11.79     19.43 o 
   4   1  19        1.52       -0.35     24.43 o 
  -7   2  19        6.47       52.61     46.35 o 
  -6   2  19       82.19       81.49     32.32 o 
  -5   2  19        1.98        8.06     26.53 o 
  -4   2  19        3.95        1.55     22.57 o 
  -3   2  19        1.34      -12.86     19.80 o 
  -2   2  19      168.14      139.08     26.92 o 
  -1   2  19       38.89       -4.38     21.20 o 
   0   2  19      295.74      298.02     33.21 o 
   1   2  19        1.26        5.34     23.17 o 
   2   2  19        0.15       -5.12     19.92 o 
   3   2  19        0.77      -16.98     19.03 o 
   4   2  19       16.81       24.20     23.36 o 
  -7   3  19       13.91       66.39     51.36 o 
  -6   3  19       73.83      152.83     52.61 o 
  -5   3  19       89.98       76.70     30.96 o 
  -4   3  19       21.06        2.82     22.57 o 
  -3   3  19       13.91       -7.62     30.06 o 
  -2   3  19       36.66       61.75     24.25 o 
  -1   3  19        0.19      -23.17     17.72 o 
   0   3  19      221.80      246.22     32.32 o 
   1   3  19       59.41       36.33     22.14 o 
   2   3  19       68.16       75.69     25.68 o 
   3   3  19        2.05        3.52     20.69 o 
   4   3  19        1.32        7.17     23.80 o 
  -6   4  19      369.56      536.15     72.66 o 
  -5   4  19        2.64      -11.65     44.47 o 
  -4   4  19        6.52      -14.56     23.46 o 
  -3   4  19       15.08        6.14     22.55 o 
  -2   4  19        2.54      -25.68     19.49 o 
  -1   4  19        5.24       -0.82     23.80 o 
   0   4  19       68.52       65.04     23.80 o 
   1   4  19       12.92       19.56     21.58 o 
   2   4  19        0.75       -0.75     31.32 o 
   3   4  19        7.46       17.68     43.22 o 
   4   4  19        0.52      -17.54     21.26 o 
  -6   5  19       63.56       80.17     47.60 o 
  -5   5  19        2.53      -20.04     23.92 o 
  -4   5  19       14.59       28.86     24.75 o 
  -3   5  19        6.56      -18.12     19.80 o 
  -2   5  19      119.86      141.55     28.34 o 
  -1   5  19        0.02        5.62     19.92 o 
   0   5  19      180.74      126.76     27.01 o 
   1   5  19       20.00       15.66     20.37 o 
   2   5  19       43.31       92.07     25.69 o 
   3   5  19        0.69      -15.46     23.17 o 
   4   5  19        0.27      -22.98     20.32 o 
  -6   6  19       31.86       42.59     45.10 o 
  -5   6  19        0.71        3.76     37.58 o 
  -4   6  19        0.13       10.52     22.09 o 
  -3   6  19       27.94       16.78     23.46 o 
  -2   6  19       14.50      -25.05     19.80 o 
  -1   6  19       29.17        0.56     20.69 o 
   0   6  19      116.83      126.72     27.01 o 
   1   6  19        8.70        9.59     20.32 o 
   2   6  19        0.05      -10.30     19.56 o 
   3   6  19        1.03      -10.44     19.80 o 
   4   6  19        3.21        3.76     31.32 o 
  -6   7  19       28.65       92.70     46.35 o 
  -5   7  19        0.58      -30.06     33.82 o 
  -4   7  19        2.02       -2.51     22.47 o 
  -3   7  19        5.74        3.93     22.57 o 
  -2   7  19       29.44        9.85     39.46 o 
  -1   7  19        0.37      -11.83     33.20 o 
   0   7  19      171.18      171.47     30.08 o 
   1   7  19       28.19       49.97     24.35 o 
   2   7  19        1.23        2.19     21.04 o 
   3   7  19        0.13      -10.42     20.80 o 
   4   7  19       10.74      -26.31     31.32 o 
  -6   8  19        1.47        3.76     40.09 o 
  -5   8  19        1.73      -31.32     33.82 o 
  -4   8  19        5.96      -22.45     21.36 o 
  -3   8  19       18.84       31.27     23.77 o 
  -2   8  19       15.76       29.87     22.57 o 
  -1   8  19        6.94       12.74     21.04 o 
   0   8  19        1.74       -4.43     19.92 o 
   1   8  19        4.08       24.11     21.69 o 
   2   8  19       47.86       39.81     23.87 o 
   3   8  19        0.30       -8.23     26.31 o 
  -6   9  19        5.41       -8.26     28.18 o 
  -5   9  19       16.31      -13.44     24.35 o 
  -4   9  19        2.62      -20.04     33.82 o 
  -3   9  19        1.73      -12.95     21.93 o 
  -2   9  19        0.01      -18.18     20.46 o 
  -1   9  19       20.18        9.00     21.20 o 
   0   9  19       31.92       85.63     26.12 o 
   1   9  19        0.57        0.50     33.20 o 
   2   9  19        1.49       -4.40     31.32 o 
   3   9  19       15.97       66.01     25.85 o 
  -6  10  19        0.68      -36.52     24.35 o 
  -5  10  19        3.46        7.43     26.74 o 
  -4  10  19        6.14      -17.44     21.67 o 
  -3  10  19        1.30      -12.90     20.80 o 
  -2  10  19        1.51        7.24     41.96 o 
  -1  10  19       16.93       -0.41     21.36 o 
   0  10  19        0.15      -13.22     20.80 o 
   1  10  19       34.82       60.85     33.82 o 
   2  10  19        8.23       13.03     21.93 o 
   3  10  19        9.24      -22.55     32.57 o 
  -5  11  19       30.70       31.07     32.57 o 
  -4  11  19       57.33       63.42     28.18 o 
  -3  11  19       81.28       86.59     22.99 o 
  -2  11  19       50.35       43.45     50.11 o 
  -1  11  19        0.60       33.65     22.57 o 
   0  11  19        3.49      -24.84     26.31 o 
   1  11  19        0.13      -27.90     18.60 o 
   2  11  19        1.34       -2.68     23.17 o 
   3  11  19        7.26      -17.54     35.07 o 
  -5  12  19       11.36       27.56     28.18 o 
  -4  12  19      110.31      105.46     30.40 o 
  -3  12  19       98.22       81.18     22.13 o 
  -2  12  19        7.75       14.37     19.44 o 
  -1  12  19       11.06       16.05     23.46 o 
   0  12  19        8.80      -18.42     20.80 o 
   1  12  19        0.09      -29.70     19.80 o 
   2  12  19        4.68        5.06     35.70 o 
  -5  13  19       20.10       11.52     45.10 o 
  -4  13  19        2.58      -22.45     22.09 o 
  -3  13  19       31.10       25.68     26.18 o 
  -2  13  19        8.33       20.80     20.46 o 
  -1  13  19       42.81       34.98     31.87 o 
   0  13  19        0.17        0.63     23.03 o 
   1  13  19        1.45       22.09     25.05 o 
   2  13  19       16.88       21.30     36.33 o 
  -4  14  19        3.19       10.46     26.53 o 
  -3  14  19       21.12       38.83     24.61 o 
  -2  14  19       90.37       81.29     29.20 o 
  -1  14  19       20.98       17.22     20.22 o 
   0  14  19        0.20      -21.70     23.23 o 
   1  14  19        7.67       31.43     24.95 o 
   2  14  19        1.39        5.01     37.58 o 
  -4  15  19       60.62      103.15     50.73 o 
  -3  15  19       67.88       61.73     28.78 o 
  -2  15  19       92.70      114.36     40.09 o 
  -1  15  19        1.55        0.03     17.86 o 
   0  15  19        2.36        3.16     19.50 o 
   1  15  19        0.74        8.09     24.35 o 
  -3  16  19       53.74       71.94     29.77 o 
  -2  16  19       14.87        0.63     25.69 o 
  -1  16  19        1.01      -12.40     19.01 o 
   0  16  19        0.85       -5.91     18.72 o 
   1  16  19        1.28       12.53     38.83 o 
  -3  17  19       18.41       46.95     29.43 o 
  -2  17  19       12.26       14.52     26.74 o 
  -1  17  19        1.62       -8.29     18.28 o 
   0  17  19        3.03      -16.11     19.42 o 
  -6   0  20        7.70        6.26     41.34 o 
  -5   0  20        3.20       -7.52     33.82 o 
  -4   0  20        1.12       -6.26     32.57 o 
  -3   0  20      362.99      308.16     50.11 o 
  -2   0  20       10.31       -2.51     30.06 o 
  -1   0  20      921.62      844.30     68.90 o 
   0   0  20        5.00      -17.54     27.56 o 
   1   0  20        1.60       -1.25     28.81 o 
   2   0  20        0.70      -11.27     30.06 o 
   3   0  20       11.55        6.26     31.32 o 
  -6   1  20        3.47       14.60     29.66 o 
  -5   1  20        1.13      -17.94     24.61 o 
  -4   1  20       13.50        7.56     23.87 o 
  -3   1  20       57.23       90.75     27.01 o 
  -2   1  20       19.39        5.93     21.58 o 
  -1   1  20      191.41      189.83     30.12 o 
   0   1  20       15.88       25.65     22.09 o 
   1   1  20       15.94       35.47     22.57 o 
   2   1  20        0.06       -6.74     22.55 o 
   3   1  20        0.35      -10.65     21.26 o 
  -6   2  20        0.61       10.75     28.30 o 
  -5   2  20       14.25       20.20     36.33 o 
  -4   2  20        4.54        5.20     23.87 o 
  -3   2  20        0.31       -8.05     21.58 o 
  -2   2  20       17.00       49.90     28.19 o 
  -1   2  20      205.47      223.31     38.21 o 
   0   2  20        0.04       -1.59     19.80 o 
   1   2  20      164.85      173.40     29.66 o 
   2   2  20        5.29      -22.55     18.60 o 
   3   2  20        0.31       13.63     22.47 o 
  -6   3  20       17.44      101.47     48.85 o 
  -5   3  20        9.13       21.69     27.89 o 
  -4   3  20       12.94      -13.95     22.57 o 
  -3   3  20        2.84       26.42     28.19 o 
  -2   3  20        1.46        2.51     21.26 o 
  -1   3  20      167.50      138.81     29.44 o 
   0   3  20       13.86       28.19     22.14 o 
   1   3  20       12.78       22.55     22.14 o 
   2   3  20        0.46       10.63     20.69 o 
   3   3  20        6.73       27.08     30.69 o 
  -6   4  20       39.32       43.84     43.84 o 
  -5   4  20        2.09      -16.24     25.50 o 
  -4   4  20       36.39       31.07     27.56 o 
  -3   4  20        5.38      -14.37     20.80 o 
  -2   4  20      107.08       61.78     25.23 o 
  -1   4  20        1.45       33.42     23.36 o 
   0   4  20       63.57       74.19     25.23 o 
   1   4  20       17.58       -2.94     20.32 o 
   2   4  20        3.44       31.80     26.31 o 
   3   4  20        3.34        1.25     22.47 o 
  -6   5  20       11.13      -23.80     38.83 o 
  -5   5  20        2.66       13.02     26.12 o 
  -4   5  20        4.18       -0.22     22.98 o 
  -3   5  20        0.38       -7.01     20.80 o 
  -2   5  20       45.35       12.53     22.14 o 
  -1   5  20      254.96      234.67     32.77 o 
   0   5  20        0.47      -12.78     19.43 o 
   1   5  20       29.47       14.12     21.20 o 
   2   5  20        1.00        4.98     21.20 o 
   3   5  20        3.26        0.91     20.46 o 
  -6   6  20        0.03       65.14     46.35 o 
  -5   6  20       18.21       46.35     42.59 o 
  -4   6  20        4.28      -29.87     19.92 o 
  -3   6  20        0.07       -2.00     22.09 o 
  -2   6  20       42.72       49.21     38.83 o 
  -1   6  20       44.39       35.95     23.46 o 
   0   6  20        6.36        0.91     24.43 o 
   1   6  20       60.16       71.40     26.57 o 
   2   6  20       21.70       28.58     26.31 o 
   3   6  20        0.91        1.99     21.58 o 
  -6   7  20        1.14       20.04     43.84 o 
  -5   7  20       31.42       12.53     38.83 o 
  -4   7  20       10.10       24.01     24.35 o 
  -3   7  20        4.05        7.19     30.06 o 
  -2   7  20      248.11      238.40     33.21 o 
  -1   7  20       17.61       35.70     23.03 o 
   0   7  20       22.39      -28.40     19.03 o 
   1   7  20        2.95       22.67     23.46 o 
   2   7  20       11.35        3.06     40.09 o 
   3   7  20        1.99      -16.55     20.80 o 
  -6   8  20        2.86      -15.03     41.34 o 
  -5   8  20        0.82       27.56     41.34 o 
  -4   8  20       14.41       22.16     25.64 o 
  -3   8  20       13.27        6.64     23.16 o 
  -2   8  20        2.69       -4.23     21.04 o 
  -1   8  20       26.27       16.95     22.57 o 
   0   8  20        3.69       -8.34     19.43 o 
   1   8  20        0.22       18.77     22.57 o 
   2   8  20        8.04       17.13     22.98 o 
   3   8  20        3.19      -16.36     31.94 o 
  -5   9  20        0.90       12.53     41.34 o 
  -4   9  20        5.62        8.77     37.58 o 
  -3   9  20       31.44       34.06     26.03 o 
  -2   9  20       42.41       28.74     24.35 o 
  -1   9  20        3.93       -3.73     21.20 o 
   0   9  20        1.91      -18.48     22.55 o 
   1   9  20        0.06       -9.86     21.20 o 
   2   9  20        0.23       -3.03     21.04 o 
   3   9  20       10.47       53.87     41.34 o 
  -5  10  20       17.96       33.82     42.59 o 
  -4  10  20        4.02       28.81     40.09 o 
  -3  10  20        7.25       24.72     24.75 o 
  -2  10  20       89.99      113.41     28.87 o 
  -1  10  20        0.88      -19.40     21.58 o 
   0  10  20       15.13        7.35     22.98 o 
   1  10  20       18.50       40.20     24.25 o 
   2  10  20        0.08       -3.13     23.03 o 
  -5  11  20       20.83       18.79     43.84 o 
  -4  11  20       56.41       56.37     43.84 o 
  -3  11  20       34.57       57.85     41.96 o 
  -2  11  20       24.22       11.90     24.80 o 
  -1  11  20        8.27       17.32     22.47 o 
   0  11  20        1.37      -21.46     19.92 o 
   1  11  20        1.19      -15.03     19.86 o 
   2  11  20        0.42      -12.70     23.17 o 
  -5  12  20        0.93      -12.26     30.06 o 
  -4  12  20      135.75      152.83     53.87 o 
  -3  12  20      164.53      165.35     50.11 o 
  -2  12  20        6.98       47.54     24.95 o 
  -1  12  20       12.31      -17.73     27.56 o 
   0  12  20       30.24       33.38     25.23 o 
   1  12  20        0.39       16.37     30.69 o 
   2  12  20       13.65       42.44     26.53 o 
  -4  13  20       25.78       20.41     27.08 o 
  -3  13  20        0.00      -33.82     35.07 o 
  -2  13  20        5.53       10.29     24.95 o 
  -1  13  20        0.00      -23.06     22.47 o 
   0  13  20        0.08       39.45     25.23 o 
   1  13  20        1.27      -11.84     28.81 o 
  -4  14  20        0.01      -12.75     24.68 o 
  -3  14  20       13.40       13.15     26.57 o 
  -2  14  20        1.45       -1.12     24.61 o 
  -1  14  20        0.00      -22.55     31.32 o 
   0  14  20        4.11       39.96     25.28 o 
   1  14  20        0.02      -23.17     21.31 o 
  -3  15  20       26.12       11.61     25.85 o 
  -2  15  20       50.64       61.74     27.89 o 
  -1  15  20        0.96       15.01     26.92 o 
   0  15  20        2.21      -33.44     22.83 o 
  -2  16  20        5.46        4.34     26.40 o 
  -1  16  20        0.46      -15.33     19.11 o 
  -6   1  21        0.88       -0.78     29.07 o 
  -5   1  21        3.73       24.89     27.64 o 
  -4   1  21        2.15       -6.93     23.46 o 
  -3   1  21       48.29       64.91     26.12 o 
  -2   1  21       52.85       78.71     27.01 o 
  -1   1  21        2.51       -4.38     20.37 o 
   0   1  21       10.93       11.67     25.68 o 
   1   1  21        4.82       -1.88     21.26 o 
   2   1  21        0.73        0.77     20.46 o 
   3   1  21        0.00       -1.20     22.57 o 
  -6   2  21        0.49        8.40     29.96 o 
  -5   2  21        0.09      -13.78     24.80 o 
  -4   2  21        0.18      -20.67     22.14 o 
  -3   2  21        3.00       22.93     23.46 o 
  -2   2  21        0.83       31.96     23.46 o 
  -1   2  21       31.30       29.10     22.83 o 
   0   2  21        0.07       -2.12     24.43 o 
   1   2  21        0.00        3.24     21.20 o 
   2   2  21        0.52        0.05     21.69 o 
   3   2  21        0.61       -1.25     22.14 o 
  -6   3  21        0.30       20.04     45.10 o 
  -5   3  21        1.65       17.96     31.32 o 
  -4   3  21        0.35       38.41     41.96 o 
  -3   3  21        4.14       34.70     25.68 o 
  -2   3  21      251.62      204.83     31.85 o 
  -1   3  21       41.05       45.10     24.06 o 
   0   3  21        1.60      -11.90     20.37 o 
   1   3  21        1.55       15.72     21.69 o 
   2   3  21        0.09      -11.35     20.80 o 
   3   3  21        4.73      -12.48     22.09 o 
  -6   4  21        0.23      -27.56     37.58 o 
  -5   4  21        1.39        0.64     27.01 o 
  -4   4  21        0.86        9.10     25.14 o 
  -3   4  21      107.52      103.74     28.78 o 
  -2   4  21      104.00       92.17     27.42 o 
  -1   4  21        6.15        8.72     21.69 o 
   0   4  21        0.04       -6.76     21.20 o 
   1   4  21        0.02        3.21     21.20 o 
   2   4  21        2.99       -2.35     21.69 o 
   3   4  21        0.09      -14.41     22.14 o 
  -5   5  21        1.33      -15.14     25.85 o 
  -4   5  21       43.74       18.16     25.50 o 
  -3   5  21        0.25       34.45     24.80 o 
  -2   5  21       67.99       71.99     26.53 o 
  -1   5  21        3.22       38.55     53.24 o 
   0   5  21        0.99        9.92     21.69 o 
   1   5  21       16.75       16.81     22.98 o 
   2   5  21        1.72      -14.04     25.68 o 
  -5   6  21       22.29       62.63     45.10 o 
  -4   6  21       17.88       13.80     24.25 o 
  -3   6  21        0.09        0.63     23.03 o 
  -2   6  21      134.10      124.89     29.43 o 
  -1   6  21       49.65       68.11     38.83 o 
   0   6  21        0.00       -7.05     31.94 o 
   1   6  21       24.36       12.90     22.47 o 
   2   6  21        9.62        1.20     21.58 o 
  -5   7  21       28.37       75.16     47.60 o 
  -4   7  21       28.53       18.16     29.44 o 
  -3   7  21        0.16       28.45     24.75 o 
  -2   7  21       22.14       20.14     23.87 o 
  -1   7  21        2.96        7.95     22.98 o 
   0   7  21        0.11      -11.06     20.69 o 
   1   7  21        8.32       35.34     27.56 o 
   2   7  21        3.65       -0.56     41.34 o 
  -5   8  21        0.63       12.53     41.34 o 
  -4   8  21       62.79       99.42     31.21 o 
  -3   8  21        0.10       26.04     24.75 o 
  -2   8  21        0.61       -2.96     22.09 o 
  -1   8  21        3.44        2.87     22.98 o 
   0   8  21       11.89       13.80     21.93 o 
   1   8  21        0.63        5.31     22.09 o 
   2   8  21        6.40       14.00     43.22 o 
  -5   9  21       28.16       11.27     40.09 o 
  -4   9  21       35.08       27.56     41.34 o 
  -3   9  21       16.13      -21.30     27.56 o 
  -2   9  21        0.38      -15.63     21.20 o 
  -1   9  21        0.06       -8.82     22.09 o 
   0   9  21       16.55        9.03     23.80 o 
   1   9  21        2.55       27.56     55.12 o 
   2   9  21       24.20        7.06     24.25 o 
  -4  10  21       15.14       -8.77     38.83 o 
  -3  10  21        3.26       39.64     27.42 o 
  -2  10  21       34.58       57.41     26.53 o 
  -1  10  21        9.05       13.87     32.57 o 
   0  10  21        1.13      -39.46     26.31 o 
   1  10  21        0.00      -10.48     28.19 o 
  -4  11  21        1.20       47.60     43.84 o 
  -3  11  21        1.13       15.95     26.03 o 
  -2  11  21       24.44       40.20     27.81 o 
  -1  11  21        0.17      -20.55     21.69 o 
   0  11  21       32.84        5.15     23.87 o 
   1  11  21        1.86      -26.83     21.04 o 
  -4  12  21       22.61       23.80     40.09 o 
  -3  12  21        0.79        6.91     34.45 o 
  -2  12  21       15.64       26.96     26.74 o 
  -1  12  21        1.27       -6.78     22.47 o 
   0  12  21       16.37       12.67     23.48 o 
   1  12  21        0.80      -12.50     24.25 o 
  -3  13  21       72.49       46.35     41.34 o 
  -2  13  21        1.42       16.67     24.35 o 
  -1  13  21        4.83       -0.46     25.23 o 
   0  13  21        0.36        5.68     24.75 o 
  -2  14  21       10.78       14.93     26.74 o 
  -1  14  21       44.67       32.10     35.07 o 
  -5   0  22        0.02        3.76     38.83 o 
  -4   0  22       21.15        3.76     36.33 o 
  -3   0  22      107.20       63.89     37.58 o 
  -2   0  22        3.86       11.27     31.32 o 
  -1   0  22        0.30      -11.27     32.57 o 
   0   0  22       42.33       65.14     36.33 o 
   1   0  22        5.27       11.27     32.57 o 
   2   0  22        7.22       43.84     35.07 o 
  -5   1  22        0.47       42.74     29.19 o 
  -4   1  22        2.45       -3.45     25.05 o 
  -3   1  22       62.37       65.30     28.30 o 
  -2   1  22        1.55       -0.63     22.14 o 
  -1   1  22       10.68        6.78     22.57 o 
   0   1  22        1.02      -22.26     21.30 o 
   1   1  22        5.26       -7.41     21.69 o 
   2   1  22        0.08        6.26     23.03 o 
  -5   2  22        1.44      -15.44     27.42 o 
  -4   2  22        6.92       27.39     26.40 o 
  -3   2  22       36.73       92.72     28.78 o 
  -2   2  22       24.97       32.61     25.64 o 
  -1   2  22       27.81       34.08     23.36 o 
   0   2  22        0.09      -19.55     25.05 o 
   1   2  22        0.57      -12.84     32.57 o 
   2   2  22       33.75       42.13     25.14 o 
  -5   3  22       32.50       29.66     28.78 o 
  -4   3  22        0.05       35.92     27.42 o 
  -3   3  22       51.39       36.87     26.53 o 
  -2   3  22       29.83       58.21     26.53 o 
  -1   3  22        0.01       10.00     22.57 o 
   0   3  22       12.24       30.18     24.35 o 
   1   3  22       13.63       51.40     25.50 o 
   2   3  22        0.05       21.50     47.60 o 
  -5   4  22       24.56       60.96     31.85 o 
  -4   4  22        0.22       -6.91     25.28 o 
  -3   4  22       91.53      110.19     32.57 o 
  -2   4  22       21.52       38.21     25.50 o 
  -1   4  22        0.22       26.12     23.36 o 
   0   4  22        5.43       39.55     24.75 o 
   1   4  22        0.47       25.50     23.46 o 
   2   4  22        0.45      -23.80     20.32 o 
  -5   5  22       25.39       94.59     33.21 o 
  -4   5  22       26.53        3.51     27.56 o 
  -3   5  22       14.11       46.27     26.92 o 
  -2   5  22        2.01      -28.32     21.20 o 
  -1   5  22        0.14       -7.27     34.45 o 
   0   5  22        1.17       26.93     23.92 o 
   1   5  22        4.14        3.76     22.47 o 
   2   5  22        0.03      -11.27     23.80 o 
  -5   6  22        8.72        2.51     41.34 o 
  -4   6  22       31.72       53.56     28.78 o 
  -3   6  22       16.79       41.63     26.74 o 
  -2   6  22        0.24        1.49     23.36 o 
  -1   6  22       17.98       25.49     24.35 o 
   0   6  22        0.08      -13.09     20.80 o 
   1   6  22        0.97       16.56     36.95 o 
   2   6  22        0.08        5.47     24.06 o 
  -4   7  22       10.37       40.81     29.19 o 
  -3   7  22       13.96       12.57     25.23 o 
  -2   7  22        0.09       -5.15     23.48 o 
  -1   7  22        1.55        7.96     22.57 o 
   0   7  22        0.02       -4.24     23.80 o 
   1   7  22       11.35      -27.28     46.35 o 
  -4   8  22       32.04       37.19     28.78 o 
  -3   8  22       51.07       76.57     28.78 o 
  -2   8  22        0.43       15.33     24.35 o 
  -1   8  22        0.07      -18.42     20.46 o 
   0   8  22       10.40      -23.05     28.19 o 
   1   8  22        0.06      -17.54     22.14 o 
  -4   9  22       15.98       37.58     45.10 o 
  -3   9  22       67.43       71.03     29.66 o 
  -2   9  22        5.38       33.36     25.23 o 
  -1   9  22        7.92       14.77     25.14 o 
   0   9  22       21.26       18.86     25.23 o 
   1   9  22       11.89       14.77     25.50 o 
  -3  10  22        2.74       -1.12     24.25 o 
  -2  10  22        0.72       -3.43     23.46 o 
  -1  10  22        4.49      -32.53     21.69 o 
   0  10  22        1.02       12.95     24.75 o 
  -3  11  22       15.39       29.22     26.92 o 
  -2  11  22        6.16       32.27     26.12 o 
  -1  11  22        0.18      -12.36     23.36 o 
   0  11  22        4.96       20.70     36.33 o 
  -2  12  22        0.16      -27.28     23.36 o 
  -1  12  22        0.82       16.86     25.23 o 
  -4   1  23        3.49       26.95     45.10 o 
  -3   1  23        3.50        7.27     32.57 o 
  -2   1  23        9.87       43.15     26.93 o 
  -1   1  23        0.02       32.57     25.69 o 
   0   1  23        1.77       44.19     25.64 o 
   1   1  23        2.14       -4.28     21.30 o 
  -4   2  23       12.59       17.03     28.30 o 
  -3   2  23        2.70      -14.41     23.03 o 
  -2   2  23        1.54        7.40     23.46 o 
  -1   2  23        0.33        8.09     24.06 o 
   0   2  23        1.15       -2.58     22.55 o 
   1   2  23        0.00      -15.14     20.80 o 
  -4   3  23        2.16      -11.90     24.80 o 
  -3   3  23        1.10        1.88     24.80 o 
  -2   3  23        0.00      -33.22     22.14 o 
  -1   3  23        0.08        6.89     23.92 o 
   0   3  23       14.05       24.96     24.61 o 
   1   3  23        1.48       32.14     25.64 o 
  -4   4  23        1.16       34.81     29.19 o 
  -3   4  23        8.96        5.47     25.23 o 
  -2   4  23        5.57       -3.90     23.87 o 
  -1   4  23        4.11       -4.13     23.87 o 
   0   4  23        8.68       60.75     26.57 o 
   1   4  23        7.76        7.82     25.23 o 
  -4   5  23       10.27       55.23     30.08 o 
  -3   5  23        5.05       22.19     26.03 o 
  -2   5  23        2.49        3.28     24.35 o 
  -1   5  23        6.10       -2.48     23.46 o 
   0   5  23        1.39      -10.02     20.37 o 
   1   5  23        5.99       -4.82     22.98 o 
  -4   6  23       52.83       48.20     30.47 o 
  -3   6  23        2.15      -33.86     22.57 o 
  -2   6  23        0.31       13.91     25.23 o 
  -1   6  23       13.82       18.03     24.61 o 
   0   6  23        0.11       -1.25     23.92 o 
  -3   7  23        2.00       41.17     29.07 o 
  -2   7  23        8.86        7.78     25.14 o 
  -1   7  23        3.16       25.68     24.80 o 
   0   7  23        2.20       -5.31     22.47 o 
  -3   8  23        0.94       28.02     27.29 o 
  -2   8  23       37.98       43.40     27.42 o 
  -1   8  23        0.54      -19.99     22.57 o 
   0   8  23       35.83       37.05     27.01 o 
  -2   9  23       30.00       66.36     30.55 o 
  -1   9  23       31.95       66.90     29.66 o 
  -3   0  24       15.68       32.57     38.83 o 
  -2   0  24        0.01        3.76     36.33 o 
  -1   0  24        0.72       -2.51     33.82 o 
   0   0  24       10.06       13.78     33.82 o 
  -3   1  24        0.22       35.51     28.18 o 
  -2   1  24        1.17       17.10     24.35 o 
  -1   1  24        3.11       10.65     24.80 o 
   0   1  24       14.59       19.89     25.23 o 
  -3   2  24        0.43        5.77     26.74 o 
  -2   2  24        1.76       30.69     26.57 o 
  -1   2  24        9.65      -13.13     23.87 o 
  -3   3  24        1.66        3.67     29.44 o 
  -2   3  24        1.19        8.26     25.23 o 
  -1   3  24        1.10       21.04     26.03 o 
  -2   4  24       12.21       41.04     27.81 o 
  -1   4  24        0.75       -3.44     22.98 o 
  -2   5  24       50.06       75.86     30.08 o 
  -1   5  24        1.87       -5.53     24.25 o 
                                                 
